# Supplementary material for: (E)-2,2-Dimethyl-5-(3-phenyl­allyl­idene)-1,3-dioxane-4,6-dione
Source: Acta Crystallogr Sect E Struct Rep Online. 2010 Oct 23;66(Pt 11):o2943. doi: 10.1107/S1600536810042534 (PMC3009221; doi:10.1107/S1600536810042534)
Supplement: Supplementary file 2 [file e-66-o2943-Isup2.hkl]

# 
# h,k,l, Fc-squared, Fo-squared, sigma(Fo-squared) and status flag 
# 
data_I
_shelx_title ' wf1003 in P-1' 
_shelx_refln_list_code          4 
_shelx_F_calc_maximum      112.34 
_exptl_crystal_F_000       272.00 
_reflns_d_resolution_high  0.7700 
 
loop_ 
 _symmetry_equiv_pos_as_xyz 
 'x, y, z' 
 '-x, -y, -z' 
 
_cell_length_a     6.9171 
_cell_length_b     7.0961 
_cell_length_c    13.7321 
_cell_angle_alpha  94.786 
_cell_angle_beta   90.790 
_cell_angle_gamma  98.312 
 
_shelx_F_squared_multiplier     1.000 
 
loop_ 
 _refln_index_h 
 _refln_index_k 
 _refln_index_l 
 _refln_F_squared_calc 
 _refln_F_squared_meas 
 _refln_F_squared_sigma 
 _refln_observed_status 
   2   0   0      393.31      418.06      6.88 o 
   3   0   0        1.85        1.09      0.09 o 
   4   0   0      415.20      431.02     38.22 o 
   5   0   0        0.97        0.90      0.09 o 
   6   0   0       19.98       21.37      0.35 o 
   7   0   0        4.25        4.59      0.21 o 
   8   0   0        0.01        0.08      0.12 o 
  -8   1   0       13.25       12.91      0.63 o 
  -7   1   0        9.51        9.78      0.28 o 
  -6   1   0       81.26       80.89      1.29 o 
  -5   1   0       40.43       43.51      0.57 o 
  -4   1   0       71.95       82.01      0.94 o 
  -3   1   0      275.09      324.20      5.18 o 
  -2   1   0       27.27       30.31      2.47 o 
  -1   1   0       84.97       95.25      1.21 o 
   1   1   0      571.30      597.84     10.56 o 
   2   1   0      216.14      247.79      3.06 o 
   3   1   0        1.63        2.25      0.32 o 
   4   1   0       17.30       19.42      1.84 o 
   5   1   0        3.63        4.35      0.13 o 
   6   1   0        0.01       -0.08      0.08 o 
   7   1   0        0.20        0.00      0.10 o 
   8   1   0        4.34        5.12      0.47 o 
  -8   2   0        5.06        6.51      0.84 o 
  -7   2   0        0.05        0.06      0.05 o 
  -6   2   0      141.62      137.14      3.87 o 
  -5   2   0       38.40       34.80      0.67 o 
  -4   2   0      408.92      485.00      8.72 o 
  -3   2   0        1.46        1.72      0.15 o 
  -2   2   0        0.49        0.58      0.05 o 
  -1   2   0      178.61      195.16      2.73 o 
   0   2   0     2825.27     2898.79     77.86 o 
   1   2   0       67.14       61.83      0.81 o 
   2   2   0      346.95      374.94      6.37 o 
   3   2   0        0.61        1.70      0.44 o 
   4   2   0      273.47      293.04      4.18 o 
   5   2   0        0.63        0.81      0.13 o 
   6   2   0        4.50        4.69      0.33 o 
   7   2   0       10.73       12.46      0.52 o 
   8   2   0        0.16        0.14      0.13 o 
  -8   3   0        0.00        0.10      0.26 o 
  -7   3   0       18.55       21.10      1.26 o 
  -6   3   0       19.88       16.57      0.94 o 
  -5   3   0        0.84        0.87      0.21 o 
  -4   3   0      118.89      114.73      1.53 o 
  -3   3   0      194.15      218.61      3.38 o 
  -2   3   0       35.71       30.37      0.42 o 
  -1   3   0        4.18        5.18      0.18 o 
   0   3   0      177.84      174.85      2.67 o 
   1   3   0     1085.95     1286.19     29.10 o 
   2   3   0       19.67       24.34      0.43 o 
   3   3   0        1.11        1.34      0.12 o 
   4   3   0       15.61       13.87      0.36 o 
   5   3   0       13.59       14.82      0.35 o 
   6   3   0        1.84        2.07      0.28 o 
   7   3   0        0.94        1.30      0.23 o 
  -8   4   0        0.03        0.16      0.31 o 
  -7   4   0        0.60        0.16      0.42 o 
  -6   4   0       21.14       17.01      1.29 o 
  -5   4   0        3.65        2.94      0.12 o 
  -4   4   0       22.11       20.73      0.42 o 
  -3   4   0        2.35        1.91      0.16 o 
  -2   4   0       20.39       24.09      0.47 o 
  -1   4   0        1.68        2.23      0.14 o 
   0   4   0      260.94      279.84      5.07 o 
   1   4   0      316.08      358.02      6.31 o 
   2   4   0       22.36       26.31      0.55 o 
   3   4   0        0.00        0.16      0.14 o 
   4   4   0        3.99        3.94      0.27 o 
   5   4   0        5.65        6.54      0.34 o 
   6   4   0        0.34        0.59      0.20 o 
   7   4   0        0.54        0.82      0.31 o 
  -8   5   0        0.04        0.00      0.26 o 
  -7   5   0        0.07       -0.05      0.42 o 
  -6   5   0        0.08        0.10      0.05 o 
  -5   5   0       45.69       39.76      0.71 o 
  -4   5   0        0.80        0.37      0.11 o 
  -3   5   0      303.81      304.15     11.57 o 
  -2   5   0       55.98       51.33      0.83 o 
  -1   5   0       36.38       30.63      0.60 o 
   0   5   0        6.14        4.18      0.25 o 
   1   5   0        9.29        8.48      0.34 o 
   2   5   0        5.07        4.64      0.28 o 
   3   5   0        2.73        3.16      0.24 o 
   4   5   0       34.73       37.91      1.72 o 
   5   5   0       22.06       23.70      0.82 o 
   6   5   0        0.05        0.09      0.19 o 
  -7   6   0        1.80        2.15      0.47 o 
  -6   6   0        5.42        7.19      0.89 o 
  -5   6   0        0.77        0.94      0.14 o 
  -4   6   0        0.20        0.21      0.17 o 
  -3   6   0      104.23      105.14      2.11 o 
  -2   6   0       80.18       78.29      1.41 o 
  -1   6   0       24.80       24.80      0.80 o 
   0   6   0       10.99        8.64      0.45 o 
   1   6   0       12.79       14.25      0.43 o 
   2   6   0        8.15        8.00      0.54 o 
   3   6   0        1.30        1.76      0.31 o 
   4   6   0        4.85        5.70      0.32 o 
   5   6   0        6.33        5.49      0.40 o 
  -6   7   0        0.00        0.00      0.26 o 
  -5   7   0        0.05        0.00      0.09 o 
  -4   7   0        0.00       -0.07      0.13 o 
  -3   7   0        1.48        1.69      0.21 o 
  -2   7   0        0.02        0.05      0.19 o 
  -1   7   0       16.79       17.97      0.58 o 
   0   7   0       67.84       64.12      2.02 o 
   1   7   0       21.71       21.39      1.08 o 
   2   7   0        7.86        8.45      0.41 o 
   3   7   0        3.82        4.54      0.35 o 
   4   7   0        3.95        3.85      0.34 o 
  -5   8   0        0.74        0.60      0.14 o 
  -4   8   0        0.06        0.29      0.17 o 
  -3   8   0        6.15        7.13      0.46 o 
  -2   8   0       13.53       14.84      0.54 o 
  -1   8   0        0.59        0.79      0.23 o 
   0   8   0        0.07        0.00      0.22 o 
   1   8   0        4.12        4.33      0.47 o 
   2   8   0        0.00        0.12      0.26 o 
   3   8   0        1.23        1.26      0.36 o 
  -3   9   0        0.87        0.37      0.39 o 
  -2   9   0        8.76        9.32      0.61 o 
  -1   9   0        0.00       -0.18      0.33 o 
   0   9   0        1.30        1.19      0.32 o 
   0  -9   1        0.04        0.02      0.22 o 
   1  -9   1        3.97        3.88      0.50 o 
   2  -9   1        0.03        0.02      0.24 o 
   3  -9   1        0.99        0.86      0.21 o 
  -3  -8   1        0.05        0.05      0.22 o 
  -2  -8   1        0.35        0.45      0.22 o 
  -1  -8   1        0.00        0.05      0.30 o 
   0  -8   1       28.43       26.57      0.71 o 
   1  -8   1        0.00        0.08      0.17 o 
   2  -8   1       13.62       13.21      0.48 o 
   3  -8   1        0.30        0.52      0.28 o 
   4  -8   1        5.20        4.03      0.28 o 
  -4  -7   1        2.39        3.34      0.26 o 
  -3  -7   1        0.00       -0.02      0.22 o 
  -2  -7   1        1.91        2.06      0.32 o 
  -1  -7   1        1.81        1.29      0.26 o 
   0  -7   1       34.62       35.58      1.19 o 
   1  -7   1        0.01        0.17      0.21 o 
   2  -7   1        2.75        2.50      0.23 o 
   3  -7   1        4.14        4.46      0.31 o 
   4  -7   1        0.04        0.14      0.10 o 
   5  -7   1        0.54        0.29      0.16 o 
   6  -7   1        2.17        4.78      0.89 o 
  -5  -6   1        1.68        1.91      0.21 o 
  -4  -6   1       11.90       10.64      0.43 o 
  -3  -6   1        0.00        0.06      0.18 o 
  -2  -6   1        1.16        1.19      0.35 o 
  -1  -6   1        2.10        1.91      0.27 o 
   0  -6   1       90.65      100.53      1.94 o 
   1  -6   1       13.30       14.69      0.66 o 
   2  -6   1      184.25      183.78      3.36 o 
   3  -6   1        0.02        0.40      0.37 o 
   4  -6   1      146.54      134.23      2.23 o 
   5  -6   1        3.37        2.36      0.11 o 
   6  -6   1        3.20        3.94      0.47 o 
   7  -6   1        5.27        7.82      1.05 o 
  -6  -5   1        0.15        0.22      0.20 o 
  -5  -5   1       22.01       21.28      0.76 o 
  -4  -5   1      130.38      137.07      2.36 o 
  -3  -5   1        0.23        0.39      0.23 o 
  -2  -5   1        2.28        1.63      0.19 o 
  -1  -5   1        8.20        7.84      0.30 o 
   0  -5   1        1.37        1.62      0.21 o 
   1  -5   1       29.96       29.52      0.50 o 
   2  -5   1      127.32      120.43      1.91 o 
   3  -5   1       79.45       80.28      1.57 o 
   4  -5   1       35.48       35.93      0.84 o 
   5  -5   1        0.34        0.47      0.11 o 
   6  -5   1        0.62        0.47      0.47 o 
   7  -5   1        0.64        0.94      0.37 o 
   8  -5   1        0.82        1.36      0.42 o 
  -7  -4   1        1.54        2.06      0.24 o 
  -6  -4   1       11.06       10.76      0.46 o 
  -5  -4   1       16.83       17.67      0.65 o 
  -4  -4   1       66.20       67.69      1.07 o 
  -3  -4   1        0.25        0.50      0.14 o 
  -2  -4   1        0.86        0.70      0.14 o 
  -1  -4   1       37.95       46.37      0.76 o 
   0  -4   1      768.57      919.27     19.21 o 
   1  -4   1        3.18        3.06      0.21 o 
   2  -4   1      116.98      115.66      1.65 o 
   3  -4   1      189.93      196.41      6.54 o 
   4  -4   1       65.80       62.54      0.87 o 
   5  -4   1        4.07        4.22      0.11 o 
   6  -4   1       39.92       46.14      2.05 o 
   7  -4   1        0.42        0.21      0.26 o 
   8  -4   1        0.07       -0.05      0.26 o 
  -7  -3   1        0.85        0.58      0.16 o 
  -6  -3   1       11.15       11.46      0.55 o 
  -5  -3   1       46.15       47.23      1.08 o 
  -4  -3   1        3.84        3.73      0.21 o 
  -3  -3   1       30.34       32.99      0.44 o 
  -2  -3   1       16.00       14.21      0.30 o 
  -1  -3   1      110.73       92.09      1.52 o 
   0  -3   1     1202.87     1361.22     30.62 o 
   1  -3   1        2.58        2.92      0.09 o 
   2  -3   1        0.16       -0.05      0.07 o 
   3  -3   1       44.63       44.73      1.63 o 
   4  -3   1       26.03       22.67      0.25 o 
   5  -3   1       34.73       36.90      1.26 o 
   6  -3   1      133.81      145.99      3.88 o 
   7  -3   1        0.20        0.52      0.31 o 
   8  -3   1        0.43        0.68      0.58 o 
  -8  -2   1        1.63        1.70      0.18 o 
  -7  -2   1        6.56        7.58      0.43 o 
  -6  -2   1        9.75        9.12      0.52 o 
  -5  -2   1       73.62       75.32      1.39 o 
  -4  -2   1        0.20        0.10      0.13 o 
  -3  -2   1      234.16      263.08      3.59 o 
  -2  -2   1        5.18        4.93      0.14 o 
  -1  -2   1       39.62       43.05      0.54 o 
   0  -2   1      397.51      437.04     10.29 o 
   1  -2   1       12.11       10.08      0.15 o 
   2  -2   1      880.05     1050.08     21.26 o 
   3  -2   1     1210.01     1464.17     26.75 o 
   4  -2   1      173.83      195.74      3.65 o 
   5  -2   1        2.85        3.38      0.08 o 
   6  -2   1        7.60        7.92      0.20 o 
   7  -2   1        6.51        8.45      0.94 o 
   8  -2   1        0.75        1.21      0.58 o 
  -8  -1   1        1.22        0.34      0.55 o 
  -7  -1   1        1.34        0.78      0.16 o 
  -6  -1   1        0.45        0.53      0.11 o 
  -5  -1   1        1.89        2.11      0.18 o 
  -4  -1   1        8.64        6.99      0.20 o 
  -3  -1   1      169.79      186.26      2.94 o 
  -2  -1   1       42.59       37.79      0.56 o 
  -1  -1   1      156.66      150.13      1.97 o 
   0  -1   1     1382.51     1285.47     27.13 o 
   1  -1   1     2365.39     2531.69     63.75 o 
   2  -1   1      445.01      502.77      7.20 o 
   3  -1   1       15.15       16.49      0.15 o 
   4  -1   1       13.50       16.08      0.19 o 
   5  -1   1        0.31        0.23      0.07 o 
   6  -1   1        3.17        2.87      0.12 o 
   7  -1   1       14.73       13.69      0.31 o 
   8  -1   1        0.04        0.21      0.26 o 
  -8   0   1        0.03        0.04      0.09 o 
  -7   0   1      114.75      117.34      1.81 o 
  -6   0   1        4.74        4.36      0.37 o 
  -5   0   1        0.49        0.43      0.08 o 
  -4   0   1       50.38       52.52      1.42 o 
  -3   0   1       71.20       67.86      0.73 o 
  -2   0   1      258.92      276.02      4.14 o 
  -1   0   1     1864.43      786.36     20.37 o 
   1   0   1     1869.58     1774.41     88.99 o 
   2   0   1        0.35        0.44      0.04 o 
   3   0   1      101.66       96.13      1.57 o 
   4   0   1        7.08        8.17      0.20 o 
   5   0   1        7.13        7.26      0.19 o 
   6   0   1        3.66        4.40      0.16 o 
   7   0   1       22.29       22.44      0.75 o 
   8   0   1        5.00        4.34      0.20 o 
  -8   1   1        0.00        0.03      0.08 o 
  -7   1   1       42.91       41.69      0.76 o 
  -6   1   1       66.41       71.56      1.10 o 
  -5   1   1       11.04        9.46      0.24 o 
  -4   1   1       13.02       11.17      0.28 o 
  -3   1   1      196.13      237.81      4.36 o 
  -2   1   1       15.13       15.65      0.31 o 
  -1   1   1       21.89       14.21      0.29 o 
   0   1   1       65.89       63.41      0.81 o 
   1   1   1      219.83      231.92      3.41 o 
   2   1   1      405.99      436.55     19.30 o 
   3   1   1       37.12       32.86      0.48 o 
   4   1   1      207.45      219.52      3.89 o 
   5   1   1        9.29        8.73      0.42 o 
   6   1   1       10.93        0.00      0.10 o 
   7   1   1        0.19        0.19      0.08 o 
   8   1   1        7.02        6.23      0.40 o 
  -8   2   1        0.68        0.84      0.31 o 
  -7   2   1        0.64        0.87      0.19 o 
  -6   2   1       33.35       36.56      0.59 o 
  -5   2   1        1.46        1.58      0.15 o 
  -4   2   1      190.95      210.72      4.42 o 
  -3   2   1      884.81     1167.39     25.41 o 
  -2   2   1      571.66      676.76     12.60 o 
  -1   2   1       33.90       28.53      0.33 o 
   0   2   1      271.41      284.07      4.42 o 
   1   2   1       22.20       18.51      0.39 o 
   2   2   1       95.23       84.67      1.24 o 
   3   2   1       82.51       82.48      1.01 o 
   4   2   1       43.82       44.32      0.62 o 
   5   2   1        5.01        6.14      0.26 o 
   6   2   1        0.53        0.66      0.17 o 
   7   2   1        0.00        0.10      0.15 o 
   8   2   1        0.04        0.00      0.10 o 
  -8   3   1        0.83        1.26      0.58 o 
  -7   3   1       14.74       12.25      0.76 o 
  -6   3   1      100.80      108.84      7.38 o 
  -5   3   1       64.46       65.63      0.86 o 
  -4   3   1       13.25       15.16      0.55 o 
  -3   3   1       72.80       76.15      5.46 o 
  -2   3   1      501.71      643.78     16.59 o 
  -1   3   1      152.14      160.94      3.49 o 
   0   3   1       45.34       43.07      1.10 o 
   1   3   1       52.29       52.36      0.76 o 
   2   3   1      105.85      110.43      1.74 o 
   3   3   1        1.68        2.09      0.12 o 
   4   3   1        2.41        3.21      0.19 o 
   5   3   1        3.49        3.03      0.16 o 
   6   3   1       49.94       53.66      1.42 o 
   7   3   1        2.17        2.19      0.20 o 
  -8   4   1        0.12        0.26      0.47 o 
  -7   4   1        0.71        0.68      0.31 o 
  -6   4   1        2.43        3.85      0.20 o 
  -5   4   1      112.06      107.14      1.43 o 
  -4   4   1        0.12        0.12      0.09 o 
  -3   4   1       94.35       80.45      1.22 o 
  -2   4   1      146.59      156.90      2.44 o 
  -1   4   1       61.62       63.50      0.97 o 
   0   4   1        0.56        0.73      0.22 o 
   1   4   1      410.19      477.86     11.55 o 
   2   4   1       57.20       55.61      0.95 o 
   3   4   1        5.38        5.02      0.27 o 
   4   4   1        0.00        0.03      0.12 o 
   5   4   1       31.94       34.57      0.74 o 
   6   4   1        4.32        4.48      0.27 o 
   7   4   1        0.13        0.10      0.17 o 
  -8   5   1        3.08        5.67      0.94 o 
  -7   5   1        0.08        0.37      0.31 o 
  -6   5   1        0.17        0.42      0.09 o 
  -5   5   1        3.19        2.20      0.17 o 
  -4   5   1        3.91        2.62      0.21 o 
  -3   5   1        1.98        2.15      0.31 o 
  -2   5   1      143.59      141.00      2.41 o 
  -1   5   1       23.97       25.08      0.61 o 
   0   5   1       23.11       25.40      0.54 o 
   1   5   1       20.15       19.16      0.50 o 
   2   5   1       40.17       42.88      1.07 o 
   3   5   1       10.08       10.83      0.50 o 
   4   5   1        2.67        3.58      0.27 o 
   5   5   1       33.04       36.54      0.85 o 
   6   5   1        5.35        5.70      0.31 o 
  -7   6   1        0.08        0.16      0.52 o 
  -6   6   1        0.00        0.06      0.08 o 
  -5   6   1        0.04        0.13      0.13 o 
  -4   6   1        1.08        0.94      0.14 o 
  -3   6   1      126.34      126.04      2.33 o 
  -2   6   1       50.79       50.43      1.20 o 
  -1   6   1       70.59       73.77      2.20 o 
   0   6   1       30.33       29.25      0.87 o 
   1   6   1        2.32        1.44      0.28 o 
   2   6   1        0.68        0.63      0.20 o 
   3   6   1        0.03        0.12      0.16 o 
   4   6   1        7.47        7.50      0.32 o 
   5   6   1        4.64        4.58      0.34 o 
  -6   7   1        3.59        4.15      0.52 o 
  -5   7   1        0.07        0.19      0.14 o 
  -4   7   1        0.05        0.08      0.13 o 
  -3   7   1       20.44       18.85      0.53 o 
  -2   7   1        3.45        3.25      0.24 o 
  -1   7   1        3.18        3.48      0.35 o 
   0   7   1        5.85        5.81      0.39 o 
   1   7   1        0.84        0.62      0.43 o 
   2   7   1        2.71        2.97      0.40 o 
   3   7   1        0.19        0.26      0.28 o 
   4   7   1        0.74        0.44      0.20 o 
  -5   8   1        8.08        9.34      0.50 o 
  -4   8   1        0.05        0.08      0.17 o 
  -3   8   1        4.20        3.77      0.30 o 
  -2   8   1        0.03        0.10      0.21 o 
  -1   8   1        4.45        4.33      0.36 o 
   0   8   1        5.59        5.51      0.57 o 
   1   8   1       11.56       12.50      0.56 o 
   2   8   1        4.26        5.00      0.46 o 
   3   8   1        1.64        1.57      0.54 o 
  -2   9   1        0.55        0.17      0.29 o 
  -1   9   1        3.52        3.39      0.33 o 
   0   9   1        0.52        0.37      0.27 o 
   0  -9   2        0.79        0.55      0.37 o 
   1  -9   2        0.11        0.13      0.16 o 
   2  -9   2        2.19        2.95      0.24 o 
   3  -9   2        0.92        1.09      0.19 o 
  -3  -8   2        1.36        1.08      0.48 o 
  -2  -8   2        0.11        0.16      0.23 o 
  -1  -8   2        0.64        0.70      0.27 o 
   0  -8   2        4.68        4.57      0.41 o 
   1  -8   2        0.44        0.40      0.28 o 
   2  -8   2        0.32        0.39      0.26 o 
   3  -8   2       28.83       30.87      0.72 o 
   4  -8   2        2.44        2.47      0.15 o 
  -4  -7   2        0.31        0.32      0.18 o 
  -3  -7   2        2.45        2.51      0.42 o 
  -2  -7   2        0.75        0.58      0.35 o 
  -1  -7   2       22.45       21.21      0.81 o 
   0  -7   2        1.65        1.41      0.43 o 
   1  -7   2        0.00       -0.09      0.18 o 
   2  -7   2       12.11       12.69      0.31 o 
   3  -7   2        1.00        1.12      0.14 o 
   4  -7   2        0.06        0.03      0.09 o 
   5  -7   2        6.05        4.35      0.24 o 
   6  -7   2        0.17        0.47      0.37 o 
  -5  -6   2        1.58        1.10      0.28 o 
  -4  -6   2        0.18        0.22      0.13 o 
  -3  -6   2        2.56        2.73      0.45 o 
  -2  -6   2       15.13       15.98      0.65 o 
  -1  -6   2        0.22        0.50      0.18 o 
   0  -6   2        7.17        5.09      0.32 o 
   1  -6   2       70.39       64.46      1.39 o 
   2  -6   2       79.96       79.00      1.57 o 
   3  -6   2      108.30      107.27      1.97 o 
   4  -6   2        9.50       10.06      0.37 o 
   5  -6   2        0.31        0.74      0.09 o 
   6  -6   2        1.08        0.84      0.58 o 
   7  -6   2        0.03       -0.05      0.31 o 
  -6  -5   2        2.30        2.45      0.24 o 
  -5  -5   2       14.27       13.33      0.97 o 
  -4  -5   2       52.74       53.27      1.28 o 
  -3  -5   2      119.43      120.05      2.45 o 
  -2  -5   2        0.94        1.08      0.19 o 
  -1  -5   2        0.02        0.41      0.14 o 
   0  -5   2       48.41       47.41      0.82 o 
   1  -5   2       47.90       46.76      0.81 o 
   2  -5   2        1.78        1.69      0.14 o 
   3  -5   2      101.97       96.04      1.49 o 
   4  -5   2       59.16       59.82      2.02 o 
   5  -5   2       20.41       17.95      0.77 o 
   6  -5   2        8.73        6.51      0.52 o 
   7  -5   2        0.20        0.47      0.58 o 
   8  -5   2        0.82        0.79      0.73 o 
  -7  -4   2        6.03        5.94      0.35 o 
  -6  -4   2        0.07        0.14      0.15 o 
  -5  -4   2        1.60        1.81      0.18 o 
  -4  -4   2       45.10       42.95      0.78 o 
  -3  -4   2       21.11       19.70      0.48 o 
  -2  -4   2      103.17      108.45      1.87 o 
  -1  -4   2      121.17      143.07      2.50 o 
   0  -4   2       94.70      110.74      1.74 o 
   1  -4   2      117.36      128.47      1.91 o 
   2  -4   2       88.21       79.51      1.86 o 
   3  -4   2        0.74        1.38      0.16 o 
   4  -4   2       55.21       52.65      1.45 o 
   5  -4   2        3.58        4.51      0.37 o 
   6  -4   2       46.81       51.34      1.68 o 
   7  -4   2        4.36        4.51      0.84 o 
   8  -4   2        0.57        1.00      0.68 o 
  -7  -3   2       31.15       31.20      0.80 o 
  -6  -3   2        0.00        0.03      0.10 o 
  -5  -3   2       15.88       13.54      0.52 o 
  -4  -3   2        1.44        1.38      0.16 o 
  -3  -3   2        5.00        4.49      0.14 o 
  -2  -3   2       64.37       66.43      1.26 o 
  -1  -3   2      522.19      619.77     11.64 o 
   0  -3   2      601.31      659.56     12.36 o 
   1  -3   2        0.48        0.13      0.07 o 
   2  -3   2      420.27      487.55      8.42 o 
   3  -3   2      217.60      273.60      4.55 o 
   4  -3   2       29.51       33.86      0.84 o 
   5  -3   2        1.16        2.52      0.31 o 
   6  -3   2       49.21       49.13      1.99 o 
   7  -3   2       13.74       13.18      1.15 o 
   8  -3   2        0.75        0.84      0.63 o 
  -8  -2   2        5.28        5.80      0.23 o 
  -7  -2   2        2.41        2.48      0.18 o 
  -6  -2   2        0.20        0.18      0.17 o 
  -5  -2   2       16.79       17.37      0.50 o 
  -4  -2   2       59.73       64.93      2.02 o 
  -3  -2   2      492.55      523.09      9.97 o 
  -2  -2   2       55.53       60.71      0.80 o 
  -1  -2   2      369.75      408.27      6.77 o 
   0  -2   2      495.96      516.54      8.96 o 
   1  -2   2     1530.20     1559.02     35.16 o 
   2  -2   2      163.26      170.09      5.97 o 
   3  -2   2       95.56      100.68      2.10 o 
   4  -2   2      221.50      247.77      6.46 o 
   5  -2   2       58.70       61.47      1.52 o 
   6  -2   2        0.78        0.73      0.31 o 
   7  -2   2        0.00       -0.10      0.31 o 
   8  -2   2        1.52        1.36      0.37 o 
  -8  -1   2        1.62        0.81      0.18 o 
  -7  -1   2        3.52        3.08      0.33 o 
  -6  -1   2        1.42        1.81      0.13 o 
  -5  -1   2        4.06        4.39      0.60 o 
  -4  -1   2        1.77        1.21      0.11 o 
  -3  -1   2     1162.56     1352.06     30.13 o 
  -2  -1   2      160.85      162.76      2.21 o 
  -1  -1   2        4.62        3.99      0.10 o 
   1  -1   2      214.42      245.91      3.52 o 
   2  -1   2       18.11       11.15      0.19 o 
   3  -1   2       27.96       29.44      0.50 o 
   4  -1   2        0.61        0.68      0.09 o 
   5  -1   2       17.15       16.00      0.36 o 
   6  -1   2       15.43       15.84      0.28 o 
   7  -1   2       51.76       48.25      1.28 o 
   8  -1   2        1.37        1.94      0.68 o 
  -8   0   2        1.04        0.75      0.18 o 
  -7   0   2        1.12        0.43      0.22 o 
  -6   0   2       19.06       18.48      0.59 o 
  -5   0   2        0.83        0.47      0.20 o 
  -4   0   2       72.12       65.89      3.82 o 
  -3   0   2      455.82      479.01     12.28 o 
  -2   0   2      669.64      514.87    123.02 o 
  -1   0   2       50.72       47.34      0.63 o 
   1   0   2     4174.77     4279.76    132.07 o 
   2   0   2      425.30      486.23      5.90 o 
   3   0   2        0.55        0.61      0.19 o 
   4   0   2      240.59      244.24      3.35 o 
   5   0   2       29.75       30.95      0.47 o 
   6   0   2        2.83        3.11      0.14 o 
   7   0   2       11.98       11.03      0.34 o 
   8   0   2        3.18        4.51      0.42 o 
  -8   1   2        0.66        0.59      0.15 o 
  -7   1   2        9.60        8.81      0.31 o 
  -6   1   2       40.78       42.55      0.66 o 
  -5   1   2       11.60       11.39      0.71 o 
  -4   1   2        5.22        3.90      0.17 o 
  -3   1   2      356.11      413.68      5.86 o 
  -2   1   2        4.76        5.23      0.17 o 
  -1   1   2        8.70       12.46      1.31 o 
   0   1   2      180.05      181.70      2.65 o 
   1   1   2    12620.43    12174.21    494.24 o 
   2   1   2       47.97       46.89      1.09 o 
   3   1   2       82.94       77.58      1.16 o 
   4   1   2        6.30        5.60      0.59 o 
   5   1   2       21.37       18.12      0.37 o 
   6   1   2        2.78        3.32      0.31 o 
   7   1   2        2.54        2.75      0.22 o 
   8   1   2        0.00        0.02      0.11 o 
  -8   2   2        0.40        0.94      0.47 o 
  -7   2   2        3.84        3.20      0.14 o 
  -6   2   2       12.20       14.88      0.43 o 
  -5   2   2        2.17        2.43      0.24 o 
  -4   2   2       11.68       13.24      0.28 o 
  -3   2   2      912.94     1107.43     23.98 o 
  -2   2   2       13.60        9.76      0.81 o 
  -1   2   2      178.93      206.69      3.03 o 
   0   2   2       24.74       20.57      0.66 o 
   1   2   2       98.13       93.42      1.37 o 
   2   2   2       62.36       64.49      1.08 o 
   3   2   2       10.69        7.17      0.34 o 
   4   2   2       62.38       58.13      1.04 o 
   5   2   2        1.19        1.13      0.14 o 
   6   2   2        4.58        4.50      0.42 o 
   7   2   2        5.38        6.18      0.36 o 
   8   2   2        1.31        0.70      0.97 o 
  -8   3   2        0.02        0.21      0.42 o 
  -7   3   2        0.32        0.63      0.14 o 
  -6   3   2        7.18        6.36      0.29 o 
  -5   3   2      214.19      215.27      3.06 o 
  -4   3   2        0.58        0.23      0.13 o 
  -3   3   2      214.93      258.63      4.36 o 
  -2   3   2       63.35       73.43      2.10 o 
  -1   3   2      674.12      747.47     25.56 o 
   0   3   2       69.89       61.29      0.89 o 
   1   3   2      147.22      133.10      2.13 o 
   2   3   2      135.46      142.11      4.67 o 
   3   3   2       21.43       23.76      0.34 o 
   4   3   2       11.18        9.12      0.24 o 
   5   3   2       21.75       20.75      0.41 o 
   6   3   2        2.15        2.82      0.32 o 
   7   3   2        1.74        1.70      0.24 o 
  -8   4   2        1.30        1.57      0.37 o 
  -7   4   2        0.21        0.39      0.10 o 
  -6   4   2       31.40       28.63      0.74 o 
  -5   4   2       14.40       13.72      0.42 o 
  -4   4   2        2.83        2.83      0.22 o 
  -3   4   2       16.64       16.71      0.42 o 
  -2   4   2        0.58        0.72      0.17 o 
  -1   4   2      118.84      128.25      2.03 o 
   0   4   2       28.18       31.91      0.50 o 
   1   4   2        3.51        3.60      0.31 o 
   2   4   2      288.45      325.65      5.94 o 
   3   4   2       66.48       71.41      1.46 o 
   4   4   2        3.00        2.57      0.23 o 
   5   4   2        8.80        8.24      0.36 o 
   6   4   2        2.72        2.41      0.28 o 
   7   4   2        1.33        1.25      0.27 o 
  -8   5   2        2.37        2.68      0.79 o 
  -7   5   2        1.00        1.05      0.31 o 
  -6   5   2        0.77        0.28      0.09 o 
  -5   5   2       34.42       29.16      0.53 o 
  -4   5   2        7.20        6.83      0.71 o 
  -3   5   2        3.66        4.00      0.26 o 
  -2   5   2       93.65       90.58      1.59 o 
  -1   5   2       82.32       78.42      1.47 o 
   0   5   2        8.00        5.76      0.27 o 
   1   5   2       10.16        8.26      0.39 o 
   2   5   2       60.45       59.15      1.39 o 
   3   5   2        5.74        7.37      0.45 o 
   4   5   2        6.74        7.08      0.28 o 
   5   5   2        0.06        0.07      0.14 o 
   6   5   2        0.10        0.08      0.25 o 
  -7   6   2        0.05        0.10      0.26 o 
  -6   6   2        0.81        0.94      0.15 o 
  -5   6   2       14.07       13.02      0.39 o 
  -4   6   2       17.69       15.62      0.39 o 
  -3   6   2       11.84       10.79      0.57 o 
  -2   6   2      220.32      216.96      4.04 o 
  -1   6   2        5.78        7.75      0.61 o 
   0   6   2       22.90       22.71      0.66 o 
   1   6   2        0.88        1.24      0.32 o 
   2   6   2        7.24        6.93      0.37 o 
   3   6   2        8.08        9.11      0.40 o 
   4   6   2        4.50        4.56      0.29 o 
   5   6   2        0.01        0.03      0.20 o 
  -6   7   2        0.02        0.07      0.13 o 
  -5   7   2        0.00        0.08      0.14 o 
  -4   7   2        3.89        3.73      0.33 o 
  -3   7   2        5.63        3.68      0.38 o 
  -2   7   2       17.94       18.80      0.52 o 
  -1   7   2        3.21        3.62      0.54 o 
   0   7   2        1.68        2.15      0.30 o 
   1   7   2       10.00        9.58      0.48 o 
   2   7   2        0.51        0.52      0.41 o 
   3   7   2        4.74        4.93      0.63 o 
   4   7   2        1.09        0.97      0.26 o 
  -5   8   2        0.07        0.03      0.18 o 
  -4   8   2        0.11        0.19      0.21 o 
  -3   8   2        0.64        0.14      0.24 o 
  -2   8   2       10.24       11.00      0.43 o 
  -1   8   2        2.11        1.76      0.31 o 
   0   8   2        0.07        0.31      0.22 o 
   1   8   2        0.65        0.58      0.48 o 
   2   8   2        5.42        5.47      0.53 o 
  -2   9   2        2.24        2.83      1.68 o 
  -1   9   2        2.44        1.95      1.57 o 
   0  -9   3        3.15        3.16      0.30 o 
   1  -9   3        0.39        0.37      0.23 o 
   2  -9   3        4.51        4.49      0.42 o 
  -3  -8   3        0.27        0.45      0.26 o 
  -2  -8   3        1.21        0.77      0.31 o 
  -1  -8   3        6.91        7.36      0.50 o 
   0  -8   3        4.76        5.45      0.40 o 
   1  -8   3        8.84        8.32      0.50 o 
   2  -8   3        3.73        4.34      0.29 o 
   3  -8   3        1.91        2.41      0.31 o 
   4  -8   3        0.40        0.31      0.18 o 
  -4  -7   3        5.66        6.40      0.29 o 
  -3  -7   3       15.14       15.53      0.57 o 
  -2  -7   3        0.30        0.33      0.23 o 
  -1  -7   3       10.29        9.92      0.45 o 
   0  -7   3        5.43        4.77      0.76 o 
   1  -7   3       70.89       65.74      1.35 o 
   2  -7   3        1.48        1.55      0.21 o 
   3  -7   3        0.13        0.12      0.09 o 
   4  -7   3        3.10        3.12      0.14 o 
   5  -7   3        0.13        0.05      0.42 o 
   6  -7   3        0.08        0.00      0.42 o 
  -5  -6   3        0.90        0.47      0.20 o 
  -4  -6   3        0.57        0.54      0.20 o 
  -3  -6   3        8.78        7.77      0.37 o 
  -2  -6   3        0.29        0.34      0.15 o 
  -1  -6   3        0.04        0.07      0.17 o 
   0  -6   3       27.69       23.26      0.52 o 
   1  -6   3       11.88       13.61      0.45 o 
   2  -6   3        2.50        3.42      0.35 o 
   3  -6   3      109.69      109.13      1.81 o 
   4  -6   3       22.28       20.62      0.60 o 
   5  -6   3        3.57        4.56      0.52 o 
   6  -6   3        0.75        1.05      0.37 o 
   7  -6   3        0.08        0.00      0.26 o 
  -6  -5   3        2.90        3.04      0.33 o 
  -5  -5   3        0.03       -0.06      0.16 o 
  -4  -5   3       44.35       43.34      0.88 o 
  -3  -5   3      194.57      187.81      3.77 o 
  -2  -5   3        6.17        6.77      0.32 o 
  -1  -5   3        2.68        4.71      0.24 o 
   0  -5   3        0.12        0.26      0.14 o 
   1  -5   3      130.93      125.74      2.47 o 
   2  -5   3       31.61       29.36      0.54 o 
   3  -5   3      184.48      178.75      2.91 o 
   4  -5   3        0.08        0.05      0.08 o 
   5  -5   3       38.46       37.95      1.68 o 
   6  -5   3        1.23        1.15      0.37 o 
   7  -5   3        1.21        2.10      0.47 o 
   8  -5   3        2.41        4.09      0.63 o 
  -7  -4   3        0.31        0.42      0.20 o 
  -6  -4   3        5.84        5.93      0.37 o 
  -5  -4   3        4.82        4.92      0.28 o 
  -4  -4   3       65.64       65.62      1.23 o 
  -3  -4   3      129.88      124.93      2.22 o 
  -2  -4   3       39.74       42.76      0.77 o 
  -1  -4   3      216.65      228.61      3.82 o 
   0  -4   3        5.24        5.67      0.21 o 
   1  -4   3      187.54      197.49      3.04 o 
   2  -4   3        0.49        0.82      0.16 o 
   3  -4   3       64.11       60.82      1.05 o 
   4  -4   3       50.26       51.00      2.70 o 
   5  -4   3        0.06        0.31      0.42 o 
   6  -4   3       13.88       14.33      1.15 o 
   7  -4   3        1.90        2.41      0.47 o 
   8  -4   3        0.03        0.21      0.31 o 
  -7  -3   3       16.51       14.41      0.54 o 
  -6  -3   3        4.55        4.12      0.24 o 
  -5  -3   3       48.72       50.75      0.96 o 
  -4  -3   3       18.27       18.13      0.37 o 
  -3  -3   3        0.15        0.25      0.09 o 
  -2  -3   3        0.01        0.65      0.42 o 
  -1  -3   3      103.56      122.24      2.28 o 
   0  -3   3        1.75        2.05      0.11 o 
   1  -3   3      191.41      215.70      3.21 o 
   2  -3   3      101.77      110.80      2.05 o 
   3  -3   3       57.17       70.06      2.02 o 
   4  -3   3        2.91        2.52      0.42 o 
   5  -3   3        6.44        5.93      0.42 o 
   6  -3   3        7.48        7.82      0.52 o 
   7  -3   3       24.96       28.08      1.15 o 
   8  -3   3        0.74        0.21      0.31 o 
  -8  -2   3        0.09        0.03      0.20 o 
  -7  -2   3       18.13       17.32      0.49 o 
  -6  -2   3       15.26       14.78      0.38 o 
  -5  -2   3        0.02        0.07      0.14 o 
  -4  -2   3       40.57       41.28      1.31 o 
  -3  -2   3       10.81       10.78      0.55 o 
  -2  -2   3      162.81      186.25      2.70 o 
  -1  -2   3      168.22      183.78      3.73 o 
   0  -2   3       57.13       40.58      0.68 o 
   1  -2   3       47.92       45.35      0.73 o 
   2  -2   3       44.67       42.52      0.40 o 
   3  -2   3        0.98        1.05      0.16 o 
   4  -2   3      251.66      276.85      7.30 o 
   5  -2   3       23.43       22.36      1.15 o 
   6  -2   3       17.74       16.27      1.10 o 
   7  -2   3       83.72       92.86      3.62 o 
   8  -2   3        0.09       -0.26      0.31 o 
  -8  -1   3        1.27        0.93      0.20 o 
  -7  -1   3        8.95        8.58      0.31 o 
  -6  -1   3        9.32        8.55      0.39 o 
  -5  -1   3        1.42        1.74      0.15 o 
  -4  -1   3        2.25        3.28      0.11 o 
  -3  -1   3       66.16       75.87      0.89 o 
  -2  -1   3      429.73      507.14     12.07 o 
  -1  -1   3     1216.74        6.35      0.26 o 
   0  -1   3       94.46       88.77      2.83 o 
   1  -1   3      178.86      199.06      2.35 o 
   2  -1   3       34.97       31.59      0.42 o 
   3  -1   3        2.48        2.75      0.08 o 
   4  -1   3      269.82      317.99      9.25 o 
   5  -1   3        4.06        3.75      0.11 o 
   6  -1   3        2.69        2.98      0.10 o 
   7  -1   3        0.03        0.04      0.04 o 
   8  -1   3        0.02        0.26      0.52 o 
  -8   0   3        4.66        4.28      0.26 o 
  -7   0   3       12.02       11.32      0.39 o 
  -6   0   3       60.70       60.60      0.99 o 
  -5   0   3       40.04       42.78      1.15 o 
  -4   0   3        2.89        3.52      0.31 o 
  -3   0   3      157.42      159.04      5.85 o 
  -2   0   3       12.40        9.84      0.12 o 
  -1   0   3     2601.27     2716.83     72.21 o 
   0   0   3      468.43      518.22      9.06 o 
   1   0   3     4244.70     4313.71    143.12 o 
   2   0   3     1412.15     1594.32     25.92 o 
   3   0   3        5.44        4.84      0.14 o 
   4   0   3        5.53        4.77      0.27 o 
   5   0   3        0.01        0.13      0.09 o 
   6   0   3        0.83        0.49      0.11 o 
   7   0   3        2.17        2.37      0.14 o 
   8   0   3       18.68       19.90      1.89 o 
  -8   1   3        0.02       -0.02      0.11 o 
  -7   1   3        3.91        3.49      0.20 o 
  -6   1   3      310.64      312.59      9.03 o 
  -5   1   3        3.37        2.25      0.16 o 
  -4   1   3       13.94       14.73      0.55 o 
  -3   1   3      133.17      135.30      3.96 o 
  -2   1   3       36.69       39.65      0.89 o 
  -1   1   3      360.53      390.08      6.67 o 
   0   1   3     2138.42     2308.47     78.95 o 
   1   1   3      785.12      927.07     19.34 o 
   2   1   3      441.34      505.60      8.89 o 
   3   1   3      197.09      205.15      3.28 o 
   4   1   3        3.17        2.90      0.21 o 
   5   1   3        5.30        4.39      0.28 o 
   6   1   3        9.49        9.80      0.36 o 
   7   1   3        1.65        1.81      0.24 o 
   8   1   3        9.28        8.98      0.68 o 
  -8   2   3        2.54        2.66      0.22 o 
  -7   2   3        1.24        1.03      0.09 o 
  -6   2   3       12.59       13.26      0.63 o 
  -5   2   3       17.44       16.81      0.44 o 
  -4   2   3       31.80       31.03      0.50 o 
  -3   2   3       10.05        9.45      0.22 o 
  -2   2   3      626.82      772.83     15.59 o 
  -1   2   3       52.77       50.62      1.13 o 
   0   2   3       39.02       42.81      0.63 o 
   1   2   3       15.19       15.75      0.50 o 
   2   2   3        0.75        0.47      0.16 o 
   3   2   3       48.66       45.35      2.05 o 
   4   2   3       55.49       55.44      1.36 o 
   5   2   3        2.93        4.04      0.18 o 
   6   2   3        7.05        8.80      0.29 o 
   7   2   3        0.35       -0.07      0.16 o 
   8   2   3        0.02        0.05      0.19 o 
  -8   3   3        1.39        1.73      0.31 o 
  -7   3   3        0.59        0.83      0.19 o 
  -6   3   3        0.96        0.89      0.13 o 
  -5   3   3      165.71      160.40      2.38 o 
  -4   3   3       13.61       14.97      0.43 o 
  -3   3   3       29.61       29.51      0.55 o 
  -2   3   3      419.38      491.75     10.32 o 
  -1   3   3       10.09        7.28      0.33 o 
   0   3   3       38.31       41.71      0.74 o 
   1   3   3       94.39       91.31      1.46 o 
   2   3   3       16.67       11.30      0.37 o 
   3   3   3        1.28        1.27      0.14 o 
   4   3   3       63.65       64.46      1.00 o 
   5   3   3        0.52        0.69      0.23 o 
   6   3   3        2.39        3.36      0.22 o 
   7   3   3        0.08        0.01      0.15 o 
  -8   4   3        3.15        4.78      0.47 o 
  -7   4   3        0.99        1.48      0.19 o 
  -6   4   3        9.39        7.91      0.24 o 
  -5   4   3       88.20       85.16      2.31 o 
  -4   4   3       64.58       66.75      1.17 o 
  -3   4   3        1.11        1.43      0.22 o 
  -2   4   3        4.41        4.17      0.31 o 
  -1   4   3       33.60       34.56      0.64 o 
   0   4   3        0.00        0.05      0.09 o 
   1   4   3      174.67      169.05      2.93 o 
   2   4   3        2.56        2.36      0.26 o 
   3   4   3        5.14        5.59      0.50 o 
   4   4   3        3.15        3.41      0.22 o 
   5   4   3        0.51        0.59      0.24 o 
   6   4   3        6.62        7.14      0.36 o 
   7   4   3        3.02        3.16      0.34 o 
  -7   5   3        0.74        1.03      0.30 o 
  -6   5   3        5.10        5.44      0.22 o 
  -5   5   3        7.11        5.69      0.30 o 
  -4   5   3        6.84        5.76      0.60 o 
  -3   5   3        1.84        1.33      0.19 o 
  -2   5   3        8.10        7.32      0.34 o 
  -1   5   3       22.75       24.76      1.00 o 
   0   5   3       16.59       14.98      0.43 o 
   1   5   3       32.33       33.57      0.78 o 
   2   5   3       21.90       20.10      0.80 o 
   3   5   3       17.70       19.70      0.54 o 
   4   5   3        0.27        0.23      0.15 o 
   5   5   3        5.65        6.98      0.34 o 
   6   5   3        8.27        9.48      0.57 o 
  -7   6   3        6.84       10.87      0.73 o 
  -6   6   3        1.92        2.10      0.18 o 
  -5   6   3        1.06        0.98      0.16 o 
  -4   6   3        3.53        3.26      0.37 o 
  -3   6   3       30.14       27.09      0.81 o 
  -2   6   3       16.91       17.27      0.64 o 
  -1   6   3       98.19       94.66      2.24 o 
   0   6   3       13.75       15.76      1.00 o 
   1   6   3       53.99       56.46      1.56 o 
   2   6   3        3.41        3.34      0.40 o 
   3   6   3        4.50        5.60      0.57 o 
   4   6   3        0.07        0.05      0.17 o 
   5   6   3        9.75       10.85      0.67 o 
  -6   7   3        0.53        0.67      0.21 o 
  -5   7   3        0.17        0.19      0.17 o 
  -4   7   3        2.06        2.02      0.24 o 
  -3   7   3        5.85        5.80      0.37 o 
  -2   7   3       17.61       19.24      0.67 o 
  -1   7   3       42.16       42.85      1.14 o 
   0   7   3        7.14        8.14      0.70 o 
   1   7   3        4.57        4.65      0.48 o 
   2   7   3        0.33        0.37      0.28 o 
   3   7   3        2.76        3.14      0.35 o 
   4   7   3        0.57        0.96      0.23 o 
  -5   8   3        0.44        0.27      0.18 o 
  -4   8   3        0.68        0.57      0.42 o 
  -3   8   3        0.00        0.20      0.18 o 
  -2   8   3        0.17        0.18      0.24 o 
  -1   8   3        0.74        0.66      0.28 o 
   0   8   3        0.05        0.08      0.22 o 
   1   8   3       19.38       20.57      0.91 o 
   2   8   3        0.22        0.42      0.30 o 
   0  -9   4        0.02        0.03      0.15 o 
   1  -9   4        0.54        0.39      0.19 o 
   2  -9   4        1.26        1.40      0.20 o 
  -3  -8   4        2.05        1.78      0.79 o 
  -2  -8   4        1.09        0.82      0.28 o 
  -1  -8   4        3.70        4.14      0.36 o 
   0  -8   4        0.02        0.12      0.18 o 
   1  -8   4        6.30        5.95      0.35 o 
   2  -8   4        1.23        1.42      0.21 o 
   3  -8   4        0.94        1.08      0.22 o 
   4  -8   4        3.45        3.78      0.21 o 
  -4  -7   4        4.46        3.46      0.34 o 
  -3  -7   4        0.92        0.79      0.42 o 
  -2  -7   4        0.70        0.66      0.27 o 
  -1  -7   4        0.39        0.27      0.28 o 
   0  -7   4       52.29       46.76      1.03 o 
   1  -7   4        9.08        8.32      0.35 o 
   2  -7   4        8.99       10.38      0.43 o 
   3  -7   4        9.02        7.32      0.24 o 
   4  -7   4       11.66       11.90      0.38 o 
   5  -7   4        0.41        0.84      0.31 o 
   6  -7   4        0.06        0.16      0.31 o 
  -5  -6   4        0.13        0.05      0.15 o 
  -4  -6   4        2.86        2.55      0.25 o 
  -3  -6   4        2.44        2.20      0.42 o 
  -2  -6   4        0.73        0.58      0.19 o 
  -1  -6   4       45.91       44.87      1.06 o 
   0  -6   4       20.58       15.44      0.47 o 
   1  -6   4       66.17       67.50      1.17 o 
   2  -6   4       19.47       18.39      0.54 o 
   3  -6   4       20.14       22.27      0.52 o 
   4  -6   4       16.08       15.64      0.45 o 
   5  -6   4       10.67        9.09      1.44 o 
   6  -6   4        6.35        7.77      1.05 o 
   7  -6   4        0.83        0.94      0.73 o 
  -6  -5   4        1.73        1.34      0.31 o 
  -5  -5   4        5.22        5.20      0.20 o 
  -4  -5   4       88.49       86.95      1.64 o 
  -3  -5   4        0.06        0.68      0.42 o 
  -2  -5   4       64.07       64.03      1.13 o 
  -1  -5   4        0.25        0.89      0.17 o 
   0  -5   4       37.29       37.20      0.76 o 
   1  -5   4       49.11       43.88      0.85 o 
   2  -5   4       83.66       78.24      1.19 o 
   3  -5   4        1.13        1.42      0.21 o 
   4  -5   4      159.97      153.70      3.75 o 
   5  -5   4        1.00        1.21      0.42 o 
   6  -5   4        3.13        3.20      0.79 o 
   7  -5   4        2.19        2.26      0.79 o 
  -7  -4   4        5.65        5.05      0.33 o 
  -6  -4   4        0.24        0.07      0.13 o 
  -5  -4   4        1.50        1.60      0.17 o 
  -4  -4   4       82.18       80.51      3.73 o 
  -3  -4   4       20.51        9.03      5.04 o 
  -2  -4   4       93.93       92.91      2.41 o 
  -1  -4   4       88.14       76.56      1.22 o 
   0  -4   4       17.93       23.75      0.37 o 
   1  -4   4        0.18        0.03      0.04 o 
   2  -4   4       42.60       42.10      0.84 o 
   3  -4   4      102.16      110.06      1.78 o 
   4  -4   4       27.37       27.66      0.84 o 
   5  -4   4       12.73       12.34      0.63 o 
   6  -4   4        5.01        5.14      0.84 o 
   7  -4   4       10.18        8.14      1.10 o 
   8  -4   4        0.00        0.16      0.58 o 
  -7  -3   4        0.10        0.03      0.13 o 
  -6  -3   4       28.59       24.74      0.66 o 
  -5  -3   4       30.21       27.45      0.87 o 
  -4  -3   4       36.44       33.75      1.39 o 
  -3  -3   4        6.93        7.53      0.39 o 
  -2  -3   4        1.21        2.26      0.31 o 
  -1  -3   4       91.45       91.13      1.99 o 
   0  -3   4      551.80      666.15     18.22 o 
   1  -3   4       24.82       24.72      0.58 o 
   2  -3   4       12.57       12.91      0.29 o 
   3  -3   4        7.42        5.87      0.08 o 
   4  -3   4        7.19        6.25      0.58 o 
   5  -3   4        1.00        1.15      0.52 o 
   6  -3   4        1.88        1.89      0.63 o 
   7  -3   4       20.29       19.58      1.63 o 
   8  -3   4        7.38        8.35      1.21 o 
  -8  -2   4        0.05        0.05      0.16 o 
  -7  -2   4        5.12        4.51      0.37 o 
  -6  -2   4       51.07       48.26      0.88 o 
  -5  -2   4        7.08        8.22      0.24 o 
  -4  -2   4       37.52       37.09      0.68 o 
  -3  -2   4       74.37       87.20      1.18 o 
  -2  -2   4        4.65        5.47      0.10 o 
  -1  -2   4        1.51        1.84      0.21 o 
   0  -2   4      963.74     1084.78     31.97 o 
   1  -2   4      363.36      382.05      7.08 o 
   2  -2   4       92.39      101.87      2.13 o 
   3  -2   4      256.24      286.30      6.72 o 
   4  -2   4       52.71       59.37      1.47 o 
   5  -2   4      104.77      100.53      2.52 o 
   6  -2   4        7.46        7.61      0.52 o 
   7  -2   4       17.64       17.69      0.89 o 
   8  -2   4        0.12        0.16      0.58 o 
  -8  -1   4        0.00        0.03      0.17 o 
  -7  -1   4        6.73        7.62      0.44 o 
  -6  -1   4        1.09        1.56      0.24 o 
  -5  -1   4       10.34       10.23      0.24 o 
  -4  -1   4       11.47        9.32      0.24 o 
  -3  -1   4      363.30      460.64      8.16 o 
  -2  -1   4      324.83      375.80      9.34 o 
  -1  -1   4      184.61      183.05      3.78 o 
   0  -1   4        5.38        5.55      0.14 o 
   1  -1   4      561.76      645.93      9.69 o 
   2  -1   4       12.91       11.35      0.15 o 
   3  -1   4        0.83        0.82      0.05 o 
   4  -1   4       56.28       54.48      3.38 o 
   5  -1   4      125.12      136.24      2.87 o 
   6  -1   4        1.83        1.28      0.28 o 
   7  -1   4        6.06        6.41      0.63 o 
   8  -1   4        1.06        0.79      0.42 o 
  -8   0   4        0.50        0.58      0.18 o 
  -7   0   4        1.58        1.57      0.27 o 
  -6   0   4        0.48        0.24      0.17 o 
  -5   0   4       12.70       12.74      0.32 o 
  -4   0   4        0.02        0.38      0.10 o 
  -3   0   4       41.62       49.35      2.49 o 
  -2   0   4      367.15      460.32      8.20 o 
  -1   0   4      788.77      874.88     17.65 o 
   0   0   4      318.11      347.72      6.49 o 
   1   0   4    10394.84     7938.58   1179.38 o 
   2   0   4        3.97        5.20      0.27 o 
   3   0   4      102.45      101.97      1.99 o 
   4   0   4        4.15        3.55      0.11 o 
   5   0   4       76.70       73.80      1.46 o 
   6   0   4        4.89        4.67      0.19 o 
   7   0   4        5.25        4.81      0.26 o 
   8   0   4        5.88        5.57      0.84 o 
  -8   1   4        0.21        0.43      0.15 o 
  -7   1   4       18.20       17.76      0.58 o 
  -6   1   4        3.51        3.17      0.43 o 
  -5   1   4      120.75      116.63      2.10 o 
  -4   1   4       67.87       14.18      5.70 o 
  -3   1   4        0.57        1.46      0.63 o 
  -2   1   4      190.40      212.58      3.53 o 
  -1   1   4        4.10        3.55      0.19 o 
   0   1   4      173.14      185.34      2.80 o 
   1   1   4     3020.46     3496.25    101.22 o 
   2   1   4      570.04      708.79     11.55 o 
   3   1   4        8.80        7.65      0.26 o 
   4   1   4        1.03        1.03      0.14 o 
   5   1   4       71.03       66.52      1.14 o 
   6   1   4        0.34        0.40      0.11 o 
   7   1   4        1.84        2.34      0.24 o 
   8   1   4        1.14        1.52      0.73 o 
  -8   2   4        2.23        2.11      0.14 o 
  -7   2   4       14.34       16.60      0.32 o 
  -6   2   4        9.47        9.76      0.58 o 
  -5   2   4      314.66      339.20      5.82 o 
  -4   2   4       42.90       39.14      0.97 o 
  -3   2   4        3.34        2.18      0.15 o 
  -2   2   4        9.36       12.12      0.32 o 
  -1   2   4       70.57       75.61      1.15 o 
   0   2   4        5.81        4.55      0.16 o 
   1   2   4      124.37      126.88      2.06 o 
   2   2   4      427.73      484.43      8.89 o 
   3   2   4       76.85       82.85      1.41 o 
   4   2   4       10.43       10.72      0.32 o 
   5   2   4       56.20       58.20      0.98 o 
   6   2   4        7.17        7.06      0.26 o 
   7   2   4        0.01       -0.05      0.05 o 
   8   2   4        0.05        0.15      0.15 o 
  -8   3   4        0.27        0.44      0.12 o 
  -7   3   4        0.02        0.15      0.17 o 
  -6   3   4       11.02       10.70      0.50 o 
  -5   3   4        0.10        0.38      0.17 o 
  -4   3   4        2.14        2.20      0.28 o 
  -3   3   4      211.03      215.09      7.09 o 
  -2   3   4      276.18      304.53     12.91 o 
  -1   3   4        0.03        0.21      0.13 o 
   0   3   4        0.34        0.38      0.18 o 
   1   3   4      188.43      184.94      4.46 o 
   2   3   4      199.20      207.23      3.60 o 
   3   3   4       76.29       80.24      1.16 o 
   4   3   4        9.56        8.14      0.26 o 
   5   3   4       32.74       30.80      0.70 o 
   6   3   4        4.59        4.03      0.28 o 
   7   3   4        3.38        3.45      0.24 o 
  -8   4   4        0.67        0.37      0.47 o 
  -7   4   4        2.43        2.79      0.20 o 
  -6   4   4        1.11        0.96      0.18 o 
  -5   4   4       45.08       48.45      0.96 o 
  -4   4   4       99.67       90.31      1.64 o 
  -3   4   4       17.54       20.26      1.42 o 
  -2   4   4       12.50       14.89      0.49 o 
  -1   4   4       56.33       64.06      1.65 o 
   0   4   4      118.99      128.06      7.53 o 
   1   4   4       40.30       36.71      0.77 o 
   2   4   4      116.92      111.65      2.13 o 
   3   4   4       63.80       65.87      1.44 o 
   4   4   4       14.05       16.28      0.40 o 
   5   4   4        0.30        0.35      0.21 o 
   6   4   4        5.93        5.72      0.27 o 
   7   4   4        0.20        0.29      0.25 o 
  -7   5   4        0.19        0.10      0.07 o 
  -6   5   4        0.96        0.77      0.15 o 
  -5   5   4       20.79       19.72      0.50 o 
  -4   5   4       72.23       67.01      1.42 o 
  -3   5   4        0.04        0.05      0.10 o 
  -2   5   4       36.13       34.02      0.79 o 
  -1   5   4       13.03       15.15      0.60 o 
   0   5   4        0.70        1.13      0.22 o 
   1   5   4       14.43       14.19      0.43 o 
   2   5   4        0.66        0.31      0.23 o 
   3   5   4       45.54       46.42      1.00 o 
   4   5   4        0.67        0.69      0.21 o 
   5   5   4        3.62        3.86      0.25 o 
   6   5   4        0.07        0.13      0.17 o 
  -7   6   4        1.64        1.78      0.68 o 
  -6   6   4        1.53        1.97      0.19 o 
  -5   6   4        0.15        0.12      0.10 o 
  -4   6   4       14.21       12.56      1.34 o 
  -3   6   4        3.09        2.83      0.31 o 
  -2   6   4       14.67       14.17      0.55 o 
  -1   6   4      113.27      111.71      2.21 o 
   0   6   4        0.97        1.18      0.26 o 
   1   6   4        1.85        2.11      0.36 o 
   2   6   4       18.03       18.57      0.61 o 
   3   6   4        0.14        0.04      0.24 o 
   4   6   4        1.08        0.93      0.39 o 
   5   6   4        7.08        8.37      0.51 o 
  -6   7   4        0.20        0.12      0.17 o 
  -5   7   4        0.01        0.03      0.17 o 
  -4   7   4        0.00        0.16      0.26 o 
  -3   7   4        0.02        0.02      0.13 o 
  -2   7   4        0.10        0.03      0.29 o 
  -1   7   4       50.96       53.07      1.24 o 
   0   7   4        3.41        3.75      0.46 o 
   1   7   4       10.09        9.32      0.81 o 
   2   7   4        1.95        1.83      0.40 o 
   3   7   4        1.38        1.15      0.36 o 
   4   7   4        1.01        0.89      0.29 o 
  -4   8   4        0.56        0.31      0.19 o 
  -3   8   4        0.18        0.18      0.29 o 
  -2   8   4        0.14        0.11      0.31 o 
  -1   8   4        2.20        2.47      0.37 o 
   0   8   4        0.76        0.63      0.29 o 
   1   8   4        5.37        5.82      0.61 o 
   2   8   4        0.70        0.87      0.56 o 
   1  -9   5        5.58        5.30      0.73 o 
  -2  -8   5        1.66        1.63      0.42 o 
  -1  -8   5        0.45        0.42      0.26 o 
   0  -8   5        0.10        0.21      0.42 o 
   1  -8   5        0.14        0.21      0.31 o 
   2  -8   5        0.04        0.16      0.31 o 
   3  -8   5        1.49        1.21      0.21 o 
   4  -8   5        0.10        0.37      0.21 o 
  -4  -7   5        0.37        0.43      0.18 o 
  -3  -7   5       16.13       18.43      1.36 o 
  -2  -7   5        8.88        7.40      0.89 o 
  -1  -7   5        0.02       -0.10      0.21 o 
   0  -7   5        5.28        5.20      0.68 o 
   1  -7   5       71.06       68.98      1.84 o 
   2  -7   5        0.90        0.68      0.31 o 
   3  -7   5        7.27        8.08      0.47 o 
   4  -7   5        0.16        0.22      0.10 o 
   5  -7   5        1.39        1.10      0.63 o 
   6  -7   5        0.11        0.31      0.58 o 
  -5  -6   5        4.71        4.75      0.45 o 
  -4  -6   5        0.03        0.00      0.15 o 
  -3  -6   5        0.61        1.36      0.63 o 
  -2  -6   5        5.69        5.30      0.68 o 
  -1  -6   5        9.90        9.45      0.73 o 
   0  -6   5        1.10        0.63      0.21 o 
   1  -6   5        2.48        1.31      0.26 o 
   2  -6   5       38.93       34.65      1.15 o 
   3  -6   5        0.44        0.24      0.15 o 
   4  -6   5        4.14        4.63      0.22 o 
   5  -6   5       23.46       22.73      0.94 o 
   6  -6   5        0.15       -0.16      0.31 o 
   7  -6   5        0.67        0.79      0.42 o 
  -6  -5   5        0.67        0.84      0.63 o 
  -5  -5   5       16.80       16.57      1.00 o 
  -4  -5   5        0.15        0.04      0.15 o 
  -3  -5   5       99.77      102.47      2.89 o 
  -2  -5   5       63.98       55.85      1.57 o 
  -1  -5   5        5.75        4.72      0.31 o 
   0  -5   5       26.92       31.55      1.00 o 
   1  -5   5        1.61        1.89      0.31 o 
   2  -5   5        4.58        4.51      0.21 o 
   3  -5   5       38.77       35.48      0.70 o 
   4  -5   5       68.55       66.38      1.22 o 
   5  -5   5       34.13       36.80      1.31 o 
   6  -5   5        0.19        0.37      0.31 o 
   7  -5   5        0.26        0.52      0.37 o 
  -7  -4   5        0.52        0.28      0.26 o 
  -6  -4   5        2.97        3.09      0.21 o 
  -5  -4   5        0.22        0.16      0.10 o 
  -4  -4   5       20.62       18.89      0.87 o 
  -3  -4   5      288.88      307.63      5.84 o 
  -2  -4   5      139.83      131.50      3.57 o 
  -1  -4   5      136.54      141.89      3.41 o 
   0  -4   5      108.49      125.62      2.89 o 
   1  -4   5        4.83        5.46      0.26 o 
   2  -4   5        9.95        8.54      0.19 o 
   3  -4   5        8.35        9.14      0.18 o 
   4  -4   5      122.72      128.24      3.20 o 
   5  -4   5       13.09       11.34      0.63 o 
   6  -4   5        4.97        5.25      0.52 o 
   7  -4   5        3.35        3.52      0.58 o 
   8  -4   5        0.67        1.52      0.52 o 
  -7  -3   5        3.16        1.54      0.94 o 
  -6  -3   5       12.54        9.11      0.45 o 
  -5  -3   5       20.63       19.47      0.92 o 
  -4  -3   5       14.45       16.88      0.81 o 
  -3  -3   5        2.01        1.64      0.09 o 
  -2  -3   5       23.29       18.48      0.63 o 
  -1  -3   5        0.08        0.31      0.10 o 
   0  -3   5      149.14      135.91      2.78 o 
   1  -3   5      593.01      662.53     12.77 o 
   2  -3   5        3.05        3.56      0.11 o 
   3  -3   5       23.58       21.16      0.35 o 
   4  -3   5       35.51       36.38      0.94 o 
   5  -3   5       31.44       29.97      1.00 o 
   6  -3   5        6.93        6.82      0.52 o 
   7  -3   5       43.03       47.14      1.78 o 
   8  -3   5        0.38        0.47      0.42 o 
  -8  -2   5        0.05       -0.03      0.25 o 
  -7  -2   5        3.08        2.72      0.39 o 
  -6  -2   5       40.55       37.88      0.99 o 
  -5  -2   5       23.13       22.98      0.77 o 
  -4  -2   5      309.05      320.36      4.63 o 
  -3  -2   5        7.85        8.87      0.74 o 
  -2  -2   5       20.62        0.10      0.16 o 
  -1  -2   5      123.49      139.70      7.35 o 
   0  -2   5      250.88      313.72      5.08 o 
   1  -2   5       32.86       29.62      0.45 o 
   2  -2   5        0.88        0.85      0.08 o 
   3  -2   5      169.01      199.68      4.46 o 
   4  -2   5      140.79      156.73      6.43 o 
   5  -2   5       39.93       43.38      2.47 o 
   6  -2   5        9.38        9.97      1.00 o 
   7  -2   5        3.14        2.78      0.52 o 
   8  -2   5       10.04       12.81      0.94 o 
  -8  -1   5        1.23        1.30      0.25 o 
  -7  -1   5        0.14        0.00      0.17 o 
  -6  -1   5        6.80        7.56      0.42 o 
  -5  -1   5       22.41       19.83      0.66 o 
  -4  -1   5        3.31        3.19      0.47 o 
  -3  -1   5       32.19       29.97      0.94 o 
  -2  -1   5      334.47      367.35      8.98 o 
  -1  -1   5      187.19      198.16      4.46 o 
   0  -1   5      101.31       98.57      3.63 o 
   1  -1   5        2.63        3.67      0.12 o 
   2  -1   5       28.14       34.79      0.88 o 
   3  -1   5        2.80        3.41      0.10 o 
   4  -1   5       11.06       13.16      0.23 o 
   5  -1   5      109.13      109.99      3.32 o 
   6  -1   5        0.63        0.73      0.22 o 
   7  -1   5        7.24        7.82      0.72 o 
   8  -1   5        4.11        3.99      1.05 o 
  -8   0   5        2.54        2.53      0.20 o 
  -7   0   5        0.60        1.09      0.26 o 
  -6   0   5      101.69       97.92      1.85 o 
  -5   0   5        1.31        1.53      0.24 o 
  -4   0   5       19.56       20.11      0.39 o 
  -3   0   5      406.78      506.01      9.25 o 
  -2   0   5      538.58      610.92     11.62 o 
  -1   0   5      238.11      260.59      4.28 o 
   0   0   5      157.20      163.46      2.07 o 
   1   0   5       83.42       82.85      2.85 o 
   2   0   5       49.02       42.52      1.08 o 
   3   0   5       30.42       32.39      0.42 o 
   4   0   5       17.32       15.31      0.24 o 
   5   0   5        0.34        0.44      0.08 o 
   6   0   5       12.99       12.51      0.75 o 
   7   0   5        0.01        0.04      0.09 o 
   8   0   5        2.25        1.57      1.31 o 
  -8   1   5        2.22        2.63      0.23 o 
  -7   1   5        1.27        0.80      0.17 o 
  -6   1   5       75.76       75.85      1.94 o 
  -5   1   5      267.41      275.85      7.82 o 
  -4   1   5        0.02       -0.04      0.04 o 
  -3   1   5       20.51       18.74      0.45 o 
  -2   1   5        0.09        0.32      0.25 o 
  -1   1   5      103.52      110.78      1.65 o 
   0   1   5        5.91        5.29      0.28 o 
   1   1   5      450.36      527.24      9.91 o 
   2   1   5      427.85      504.96      8.06 o 
   3   1   5      172.47      168.27     11.39 o 
   4   1   5        0.52        0.63      0.14 o 
   5   1   5        1.31        1.09      0.16 o 
   6   1   5        1.27        1.06      0.13 o 
   7   1   5        0.54        0.45      0.24 o 
   8   1   5        0.13        0.21      0.31 o 
  -8   2   5        5.31        6.29      0.29 o 
  -7   2   5        3.39        4.23      0.42 o 
  -6   2   5        0.12        0.07      0.14 o 
  -5   2   5      189.47      196.56      3.02 o 
  -4   2   5       27.87       30.81      2.81 o 
  -3   2   5        0.18        1.48      0.58 o 
  -2   2   5        0.00        0.16      0.11 o 
  -1   2   5       28.51       31.75      1.92 o 
   0   2   5       81.99       80.73      1.37 o 
   1   2   5       63.83       63.85      1.07 o 
   2   2   5        0.93        0.68      0.15 o 
   3   2   5        9.37       10.73      0.37 o 
   4   2   5        5.93        6.05      0.21 o 
   5   2   5       21.46       20.43      0.52 o 
   6   2   5        0.09        0.15      0.07 o 
   7   2   5        0.11        0.03      0.07 o 
  -8   3   5        2.09        2.63      0.30 o 
  -7   3   5        3.03        3.52      0.24 o 
  -6   3   5       21.83       22.35      0.49 o 
  -5   3   5       59.71       62.27      1.35 o 
  -4   3   5      123.67      120.13      2.18 o 
  -3   3   5       12.34       13.55      0.42 o 
  -2   3   5      125.56      131.49      7.48 o 
  -1   3   5      542.36      654.37     13.78 o 
   0   3   5       94.42       91.46      1.43 o 
   1   3   5       22.52       20.88      0.61 o 
   2   3   5       14.89       16.68      0.61 o 
   3   3   5        1.69        1.10      0.13 o 
   4   3   5        9.95        9.46      0.30 o 
   5   3   5       27.88       26.82      0.66 o 
   6   3   5        0.30        0.28      0.15 o 
   7   3   5        3.74        4.32      0.31 o 
  -8   4   5        2.28        2.94      0.68 o 
  -7   4   5        1.18        1.62      0.21 o 
  -6   4   5        0.90        0.78      0.15 o 
  -5   4   5        4.40        3.80      0.24 o 
  -4   4   5       97.47       93.79      1.98 o 
  -3   4   5       26.12       28.83      2.13 o 
  -2   4   5        1.30        0.56      0.19 o 
  -1   4   5        7.15        7.99      0.29 o 
   0   4   5        0.81        1.06      0.31 o 
   1   4   5       27.25       27.34      0.57 o 
   2   4   5      181.91      191.80      3.93 o 
   3   4   5        0.03        0.16      0.14 o 
   4   4   5        9.83       10.06      0.41 o 
   5   4   5        2.77        2.89      0.25 o 
   6   4   5        0.27        0.23      0.16 o 
  -7   5   5        3.54        4.33      0.24 o 
  -6   5   5        1.59        1.30      0.16 o 
  -5   5   5        0.16       -0.08      0.21 o 
  -4   5   5       84.12       75.60      1.75 o 
  -3   5   5        3.86        3.92      0.29 o 
  -2   5   5        5.67        6.12      0.33 o 
  -1   5   5       28.77       26.58      0.79 o 
   0   5   5        4.67        5.42      0.29 o 
   1   5   5       24.45       24.57      0.59 o 
   2   5   5       28.98       31.29      1.05 o 
   3   5   5        0.73        0.70      0.27 o 
   4   5   5        0.13        0.06      0.14 o 
   5   5   5        0.02        0.03      0.15 o 
   6   5   5        2.95        3.60      0.36 o 
  -6   6   5        1.39        1.90      0.24 o 
  -5   6   5        6.11        7.05      0.45 o 
  -4   6   5       11.66       11.58      0.56 o 
  -3   6   5        0.19        0.22      0.19 o 
  -2   6   5       24.13       22.94      0.73 o 
  -1   6   5        0.10        0.29      0.31 o 
   0   6   5       51.29       52.15      1.19 o 
   1   6   5        3.49        4.51      0.35 o 
   2   6   5        1.38        1.57      0.37 o 
   3   6   5        0.00       -0.07      0.22 o 
   4   6   5        1.15        1.01      0.47 o 
   5   6   5        0.00        0.02      0.20 o 
  -5   7   5        1.95        1.51      1.10 o 
  -4   7   5        1.05        0.77      0.18 o 
  -3   7   5        1.95        0.92      0.81 o 
  -2   7   5       34.92       33.34      0.88 o 
  -1   7   5        2.14        3.47      0.55 o 
   0   7   5       24.30       25.22      0.96 o 
   1   7   5        6.50        7.41      0.59 o 
   2   7   5        2.34        2.20      0.35 o 
   3   7   5        0.03        0.12      0.28 o 
  -4   8   5        0.75        0.95      0.36 o 
  -3   8   5        1.34        1.41      0.81 o 
  -2   8   5        0.02        0.09      0.20 o 
  -1   8   5        0.46        0.59      0.30 o 
   0   8   5        0.00        0.09      0.26 o 
   1   8   5        0.19        0.07      0.28 o 
  -2  -8   6        0.06        0.10      0.47 o 
  -1  -8   6        0.24        0.26      0.47 o 
   0  -8   6       10.47       10.60      0.58 o 
   1  -8   6        0.15        0.05      0.31 o 
   2  -8   6        3.18        3.41      0.31 o 
   3  -8   6        0.08        0.05      0.21 o 
  -4  -7   6        1.16        1.57      0.47 o 
  -3  -7   6        0.97        0.52      0.37 o 
  -2  -7   6        0.31        0.52      0.31 o 
  -1  -7   6        0.45        0.31      0.42 o 
   0  -7   6        7.24        6.51      0.68 o 
   1  -7   6       13.30       10.81      0.84 o 
   2  -7   6        0.21        0.05      0.26 o 
   3  -7   6        2.19        3.20      0.27 o 
   4  -7   6       10.79       11.51      0.81 o 
   5  -7   6        1.90        2.31      0.42 o 
  -5  -6   6        7.26        8.61      1.15 o 
  -4  -6   6        1.46        2.09      0.21 o 
  -3  -6   6       15.81       14.86      0.73 o 
  -2  -6   6        3.13        2.10      0.37 o 
  -1  -6   6        0.22        0.10      0.21 o 
   0  -6   6       22.27       18.06      0.89 o 
   1  -6   6      151.17      138.85      3.41 o 
   2  -6   6       79.44       76.80      2.15 o 
   3  -6   6       23.23       22.99      0.58 o 
   4  -6   6        0.97        0.99      0.10 o 
   5  -6   6        0.11        0.05      0.26 o 
   6  -6   6        0.76        1.15      0.42 o 
   7  -6   6        0.07        0.16      0.63 o 
  -6  -5   6        2.10        0.98      1.21 o 
  -5  -5   6        0.33        0.05      0.26 o 
  -4  -5   6        0.73        0.73      0.58 o 
  -3  -5   6       99.18      100.21      3.41 o 
  -2  -5   6       61.90       66.46      2.47 o 
  -1  -5   6       33.82       32.86      1.15 o 
   0  -5   6        0.11        0.37      0.26 o 
   1  -5   6        4.92        7.35      0.42 o 
   2  -5   6       37.15       37.68      0.84 o 
   3  -5   6       29.60       26.69      1.93 o 
   4  -5   6        5.08        4.75      0.20 o 
   5  -5   6       33.60       35.22      1.78 o 
   6  -5   6       12.40       13.33      1.21 o 
   7  -5   6        1.07        1.99      0.84 o 
  -7  -4   6        1.19        0.79      0.68 o 
  -6  -4   6        9.74       10.81      0.62 o 
  -5  -4   6        3.31        4.30      0.24 o 
  -4  -4   6        0.19        0.12      0.10 o 
  -3  -4   6      389.34      415.03      7.82 o 
  -2  -4   6       39.02       34.12      1.63 o 
  -1  -4   6       51.24       54.75      1.52 o 
   0  -4   6       41.92       39.06      1.00 o 
   1  -4   6       36.67       32.60      0.56 o 
   2  -4   6       12.37       13.34      0.22 o 
   3  -4   6       44.84       45.17      1.38 o 
   4  -4   6        1.99        3.36      0.63 o 
   5  -4   6       54.46       56.59      2.26 o 
   6  -4   6        5.44        5.30      0.89 o 
   7  -4   6       12.15       11.71      1.31 o 
   8  -4   6        0.44        0.47      0.42 o 
  -7  -3   6        0.48        0.44      0.31 o 
  -6  -3   6       21.68       23.39      0.97 o 
  -5  -3   6        6.75        4.30      0.42 o 
  -4  -3   6       11.00       11.53      0.66 o 
  -3  -3   6       79.14       77.71      1.07 o 
  -2  -3   6      105.33      108.03      2.62 o 
  -1  -3   6       15.02       16.64      0.58 o 
   0  -3   6      187.25      225.06      5.41 o 
   1  -3   6      148.77      156.50      1.99 o 
   2  -3   6       33.36       30.09      0.52 o 
   3  -3   6        3.27        3.25      0.11 o 
   4  -3   6       68.49       77.64      1.89 o 
   5  -3   6        1.85        1.89      0.37 o 
   6  -3   6        0.76        0.84      0.58 o 
   7  -3   6        0.28        0.73      0.79 o 
   8  -3   6        7.84        7.19      0.79 o 
  -7  -2   6        5.42        6.47      0.58 o 
  -6  -2   6        1.96        1.98      0.33 o 
  -5  -2   6       23.93       20.66      0.55 o 
  -4  -2   6       17.26       16.33      0.48 o 
  -3  -2   6      172.77      193.82      3.40 o 
  -2  -2   6        7.26        6.46      0.52 o 
  -1  -2   6        0.58        0.40      0.08 o 
   0  -2   6        1.02        1.31      0.21 o 
   1  -2   6      578.60      673.89     13.12 o 
   2  -2   6      178.35      191.14      4.70 o 
   3  -2   6       16.52       15.58      0.32 o 
   4  -2   6       24.37       23.49      0.79 o 
   5  -2   6        7.15        7.79      0.45 o 
   6  -2   6       20.83       23.44      1.97 o 
   7  -2   6        0.53        0.58      0.68 o 
   8  -2   6        9.49       10.60      1.47 o 
  -8  -1   6        0.13        0.14      0.19 o 
  -7  -1   6        2.58        2.53      0.38 o 
  -6  -1   6        6.61        7.94      0.47 o 
  -5  -1   6        3.05        1.77      0.25 o 
  -4  -1   6        0.40        0.30      0.26 o 
  -3  -1   6       10.53       11.71      0.68 o 
  -2  -1   6     1741.90     1980.38     70.71 o 
  -1  -1   6        2.12        1.68      0.05 o 
   0  -1   6      351.19      376.62      4.40 o 
   1  -1   6       26.44       24.26      0.44 o 
   2  -1   6      445.77      480.21     10.91 o 
   3  -1   6       59.08       59.08      1.11 o 
   4  -1   6       12.96       12.99      0.34 o 
   5  -1   6       24.35       24.33      0.48 o 
   6  -1   6       26.86       26.94      1.55 o 
   7  -1   6        0.58        0.39      0.31 o 
   8  -1   6        7.99        8.62      0.71 o 
  -8   0   6        5.38        6.62      0.25 o 
  -7   0   6        0.15        0.20      0.15 o 
  -6   0   6       11.58       10.62      0.28 o 
  -5   0   6       29.86       33.23      0.63 o 
  -4   0   6       13.87       12.00      0.27 o 
  -3   0   6        0.24        0.43      0.09 o 
  -2   0   6      370.62      452.73      8.69 o 
  -1   0   6        0.44        0.29      0.11 o 
   0   0   6      104.27      106.57      3.53 o 
   1   0   6       13.71       13.34      0.39 o 
   2   0   6      137.45      158.90      2.45 o 
   3   0   6       71.34       78.30      2.06 o 
   4   0   6       39.43       37.08      0.48 o 
   5   0   6       18.71       16.32      0.27 o 
   6   0   6        3.90        3.58      0.15 o 
   7   0   6        0.56        0.50      0.39 o 
   8   0   6        6.99        8.77      0.79 o 
  -8   1   6        3.56        3.28      0.29 o 
  -7   1   6        2.01        2.14      0.29 o 
  -6   1   6       13.30        7.82      4.28 o 
  -5   1   6        2.85        2.69      0.87 o 
  -4   1   6      115.98      115.86      3.27 o 
  -3   1   6        1.31        1.45      0.16 o 
  -2   1   6      828.29     1090.90     71.89 o 
  -1   1   6        2.00        2.97      0.21 o 
   0   1   6       39.91       39.89      1.02 o 
   1   1   6      267.94      301.88      4.24 o 
   2   1   6     3707.19     4324.30    114.22 o 
   3   1   6       34.72       36.89      0.62 o 
   4   1   6        3.33        2.77      0.23 o 
   5   1   6        3.59        3.34      0.13 o 
   6   1   6       13.71       11.85      0.34 o 
   7   1   6        0.00       -0.03      0.14 o 
   8   1   6        1.51        1.84      0.47 o 
  -8   2   6        0.00       -0.08      0.08 o 
  -7   2   6        0.03        0.18      0.20 o 
  -6   2   6       61.37       63.69      2.05 o 
  -5   2   6        3.20        3.06      0.35 o 
  -4   2   6      123.97      129.06      2.41 o 
  -3   2   6       34.47       33.66      0.87 o 
  -2   2   6        8.66        8.89      0.36 o 
  -1   2   6        0.54        0.22      0.15 o 
   0   2   6        6.69        8.03      0.29 o 
   1   2   6       13.68       16.35      0.37 o 
   2   2   6       77.88       75.86      1.05 o 
   3   2   6       28.44       28.14      0.53 o 
   4   2   6       19.77       17.40      0.41 o 
   5   2   6        0.03        0.00      0.09 o 
   6   2   6        0.67        0.45      0.18 o 
   7   2   6        0.21        0.24      0.13 o 
  -8   3   6        0.43        0.21      0.21 o 
  -7   3   6        2.30        3.06      0.23 o 
  -6   3   6        1.29        1.60      0.14 o 
  -5   3   6        6.97        5.87      0.45 o 
  -4   3   6      178.05      186.04      3.86 o 
  -3   3   6       27.98       27.13      0.83 o 
  -2   3   6      193.87      214.62      9.79 o 
  -1   3   6       16.11       14.90      0.67 o 
   0   3   6       11.60       11.95      0.52 o 
   1   3   6        1.23        1.24      0.16 o 
   2   3   6       31.05       31.03      0.72 o 
   3   3   6       13.67       13.62      0.49 o 
   4   3   6       14.66       14.30      0.53 o 
   5   3   6        6.98        6.25      0.30 o 
   6   3   6        8.60        8.27      0.28 o 
   7   3   6        1.05        1.08      0.23 o 
  -7   4   6        0.14        0.02      0.14 o 
  -6   4   6        1.66        1.18      0.26 o 
  -5   4   6       52.01       52.44      1.17 o 
  -4   4   6        3.50        2.81      0.34 o 
  -3   4   6        1.77        2.41      0.33 o 
  -2   4   6       52.96       56.37      1.17 o 
  -1   4   6        5.15        4.81      0.71 o 
   0   4   6       63.84       70.27      2.68 o 
   1   4   6        0.23        0.19      0.20 o 
   2   4   6        8.72        9.39      0.62 o 
   3   4   6       72.85       77.36      1.24 o 
   4   4   6        1.58        1.74      0.20 o 
   5   4   6        0.24        0.17      0.21 o 
   6   4   6        3.50        3.81      0.27 o 
  -7   5   6        1.87        1.18      0.21 o 
  -6   5   6        1.14        1.56      0.24 o 
  -5   5   6        6.13        5.16      0.37 o 
  -4   5   6        6.42        6.25      0.34 o 
  -3   5   6        0.93        0.87      0.30 o 
  -2   5   6        0.25        0.20      0.26 o 
  -1   5   6       11.56       10.33      0.79 o 
   0   5   6       14.82       13.74      0.57 o 
   1   5   6       23.14       21.57      0.71 o 
   2   5   6       13.35       13.62      0.59 o 
   3   5   6       11.00       10.52      0.43 o 
   4   5   6        0.77        0.33      0.27 o 
   5   5   6        0.30        0.15      0.21 o 
  -6   6   6        3.52        3.38      0.31 o 
  -5   6   6        1.26        0.97      0.24 o 
  -4   6   6        0.28        0.30      0.17 o 
  -3   6   6       39.81       40.43      1.27 o 
  -2   6   6       18.34       17.81      0.57 o 
  -1   6   6       49.56       48.82      2.36 o 
   0   6   6       44.44       47.45      1.55 o 
   1   6   6        3.60        4.41      0.48 o 
   2   6   6        8.45       10.22      0.79 o 
   3   6   6        1.41        1.70      0.28 o 
   4   6   6        0.35        0.23      0.21 o 
  -5   7   6        1.85        1.75      0.39 o 
  -4   7   6        1.30        0.84      0.36 o 
  -3   7   6        0.01        0.01      0.17 o 
  -2   7   6        0.06        0.22      0.38 o 
  -1   7   6        7.36        7.59      0.56 o 
   0   7   6       14.28       15.56      0.77 o 
   1   7   6        1.89        1.87      0.47 o 
   2   7   6        0.09        0.01      0.33 o 
   3   7   6        0.54        0.29      0.46 o 
  -3   8   6        1.08        0.53      0.39 o 
  -2   8   6        2.30        2.25      0.54 o 
  -1   8   6        0.00        0.41      0.47 o 
   0   8   6        0.50        0.38      0.28 o 
   1   8   6        0.40        0.47      0.50 o 
  -2  -8   7        3.92        4.09      0.52 o 
  -1  -8   7        1.72        1.21      0.31 o 
   0  -8   7        0.00        0.10      0.37 o 
   1  -8   7        1.84        1.57      0.31 o 
   2  -8   7        3.36        3.88      0.31 o 
   3  -8   7        8.34        8.92      0.52 o 
  -4  -7   7        0.26        0.16      0.37 o 
  -3  -7   7       11.09       13.28      1.21 o 
  -2  -7   7       25.63       26.09      1.47 o 
  -1  -7   7        1.77        1.42      0.52 o 
   0  -7   7       12.19       12.02      0.52 o 
   1  -7   7        2.59        2.52      0.31 o 
   2  -7   7       52.87       46.79      0.92 o 
   3  -7   7        3.11        3.23      0.22 o 
   4  -7   7        5.07        4.79      0.19 o 
  -5  -6   7        0.58        0.58      0.42 o 
  -4  -6   7        1.45        0.84      0.63 o 
  -3  -6   7        2.00        0.30      0.94 o 
  -2  -6   7       20.88       23.36      0.89 o 
  -1  -6   7       15.15       15.07      0.89 o 
   0  -6   7       23.77       22.20      0.94 o 
   1  -6   7        0.02       -0.05      0.37 o 
   2  -6   7       69.94       70.03      1.60 o 
   3  -6   7        2.10        1.84      0.16 o 
   4  -6   7        2.65        1.82      0.12 o 
   5  -6   7        0.79        1.26      0.63 o 
   6  -6   7        0.09        0.00      0.42 o 
  -6  -5   7        1.60        2.37      0.38 o 
  -5  -5   7       10.69        7.52      5.49 o 
  -4  -5   7        4.89        3.87      0.24 o 
  -3  -5   7        0.22        0.26      0.10 o 
  -2  -5   7      158.44      162.63      4.88 o 
  -1  -5   7        0.18        0.05      0.31 o 
   0  -5   7        8.15        8.61      0.37 o 
   1  -5   7        0.74        0.57      0.16 o 
   2  -5   7       96.58       92.22      8.94 o 
   3  -5   7       29.95       29.62      0.50 o 
   4  -5   7       51.86       50.78      1.77 o 
   5  -5   7        8.83        9.71      0.68 o 
   6  -5   7       19.53       20.74      1.05 o 
   7  -5   7        0.02        0.16      0.37 o 
  -6  -4   7        2.73        2.54      1.18 o 
  -5  -4   7       11.87       14.08      0.66 o 
  -4  -4   7        0.00        0.01      0.13 o 
  -3  -4   7        9.11        7.17      0.31 o 
  -2  -4   7      580.41      636.54     18.90 o 
  -1  -4   7       35.64       31.29      0.84 o 
   0  -4   7        3.60        2.79      0.09 o 
   1  -4   7       21.42       23.81      0.59 o 
   2  -4   7        0.05        0.06      0.08 o 
   3  -4   7        0.07        0.07      0.08 o 
   4  -4   7       36.72       37.01      1.47 o 
   5  -4   7       26.04       26.09      1.05 o 
   6  -4   7        0.71        0.68      0.37 o 
   7  -4   7        0.55        0.47      0.42 o 
  -7  -3   7        3.14        3.27      0.42 o 
  -6  -3   7        5.68        4.20      0.38 o 
  -5  -3   7        1.05        1.86      0.29 o 
  -4  -3   7       20.64       20.94      0.69 o 
  -3  -3   7       64.63       58.81      1.32 o 
  -2  -3   7       47.26       42.96      0.79 o 
  -1  -3   7       42.24       44.09      0.89 o 
   0  -3   7        1.00        1.64      0.11 o 
   1  -3   7       30.21       35.46      0.44 o 
   2  -3   7      102.02      103.52      1.26 o 
   3  -3   7        9.48        9.92      0.16 o 
   4  -3   7        5.80        6.46      0.42 o 
   6  -3   7        7.16        7.72      0.58 o 
   7  -3   7        1.10        0.94      0.42 o 
   8  -3   7        3.19        3.88      1.21 o 
  -7  -2   7        0.00        0.07      0.20 o 
  -6  -2   7       50.43       45.38      1.44 o 
  -5  -2   7       62.79       56.70      1.76 o 
  -4  -2   7       43.30       39.71      1.12 o 
  -3  -2   7       19.55       17.69      1.10 o 
  -2  -2   7      135.72      129.76      3.31 o 
  -1  -2   7       33.89       38.37      0.89 o 
   0  -2   7        1.05        1.12      0.09 o 
   1  -2   7       98.74       87.74      1.01 o 
   2  -2   7      110.84      111.90      1.38 o 
   3  -2   7        0.88        1.00      0.11 o 
   4  -2   7        0.62        0.52      0.05 o 
   5  -2   7        4.36        5.09      0.66 o 
   6  -2   7        0.06       -0.12      0.23 o 
   7  -2   7        7.88        8.19      0.68 o 
   8  -2   7       16.47       18.79      1.21 o 
  -8  -1   7        0.58        0.87      0.28 o 
  -7  -1   7        0.03        0.05      0.15 o 
  -6  -1   7        0.34        0.06      0.16 o 
  -5  -1   7       51.10       44.20      1.73 o 
  -4  -1   7        1.09        1.68      0.52 o 
  -3  -1   7       91.15       70.39      2.10 o 
  -2  -1   7       30.68       26.88      0.79 o 
  -1  -1   7      317.60      383.47      6.86 o 
   0  -1   7        7.24        7.19      0.31 o 
   1  -1   7       24.66       33.30      0.46 o 
   2  -1   7        0.53        0.28      0.11 o 
   3  -1   7       28.09       28.15      0.51 o 
   4  -1   7       24.39       23.72      0.43 o 
   5  -1   7       16.30       17.07      0.52 o 
   6  -1   7       11.06       12.25      0.81 o 
   7  -1   7        0.24        0.27      0.28 o 
   8  -1   7        0.08        0.21      0.30 o 
  -8   0   7        1.22        0.78      0.45 o 
  -7   0   7        9.11        8.75      0.26 o 
  -6   0   7       16.38       14.32      0.43 o 
  -5   0   7        5.42        6.61      0.25 o 
  -4   0   7        6.72        5.79      0.24 o 
  -3   0   7        0.68        0.49      0.19 o 
  -2   0   7       54.38       49.91      1.13 o 
  -1   0   7      112.86      119.18      2.99 o 
   0   0   7       52.99       53.72      2.05 o 
   1   0   7        0.70        0.56      0.12 o 
   2   0   7      912.17     1131.88     21.02 o 
   3   0   7      137.26       18.10      0.60 o 
   4   0   7       29.52       29.28      1.04 o 
   5   0   7        0.04        0.02      0.08 o 
   6   0   7        0.00       -0.03      0.07 o 
   7   0   7        0.35        0.26      0.31 o 
   8   0   7        0.17        0.05      0.31 o 
  -8   1   7        0.79        0.47      0.26 o 
  -7   1   7        4.67        4.97      0.28 o 
  -6   1   7       11.90       12.84      0.46 o 
  -5   1   7      404.59      423.53     18.45 o 
  -4   1   7       86.59       85.65      3.31 o 
  -3   1   7       26.78       28.51      0.69 o 
  -2   1   7       60.43       76.89      3.73 o 
  -1   1   7       39.82       37.02      0.79 o 
   0   1   7       22.12       23.73      1.29 o 
   1   1   7       60.92       64.25      4.11 o 
   2   1   7       89.72       90.70      3.72 o 
   3   1   7        5.55        5.25      0.33 o 
   4   1   7        0.02       -0.02      0.05 o 
   5   1   7        0.63        0.44      0.09 o 
   6   1   7        0.13        0.14      0.11 o 
   7   1   7        1.43        1.27      0.17 o 
  -8   2   7        6.37        8.39      0.37 o 
  -7   2   7        0.03       -0.09      0.13 o 
  -6   2   7        8.90        5.29      3.83 o 
  -5   2   7       90.26       92.95      1.94 o 
  -4   2   7      293.42      314.43      6.41 o 
  -3   2   7       36.39       34.43      0.83 o 
  -2   2   7        0.54        1.32      0.26 o 
  -1   2   7       13.35       11.63      0.37 o 
   0   2   7        8.87        8.11      0.45 o 
   1   2   7       17.00       19.67      0.52 o 
   2   2   7       26.06       31.42      0.57 o 
   3   2   7       13.65       12.06      0.36 o 
   4   2   7       19.21       20.05      0.42 o 
   5   2   7        4.61        4.79      0.33 o 
   6   2   7        6.45        5.23      0.38 o 
   7   2   7        0.30        0.45      0.12 o 
  -8   3   7        3.04        4.73      0.41 o 
  -7   3   7        3.12        4.02      0.26 o 
  -6   3   7        0.02       -0.01      0.11 o 
  -5   3   7        2.00        1.86      0.27 o 
  -4   3   7       13.32       11.76      0.79 o 
  -3   3   7        0.10        0.03      0.15 o 
  -2   3   7       86.50       87.96      3.49 o 
  -1   3   7       77.28       77.41      1.73 o 
   0   3   7       16.76       16.54      0.53 o 
   1   3   7       43.89       45.31      1.42 o 
   2   3   7       22.76       21.36      0.52 o 
   3   3   7       14.73       15.07      0.57 o 
   4   3   7        9.35        9.00      0.32 o 
   5   3   7        1.76        1.91      0.56 o 
   6   3   7        3.33        2.83      0.23 o 
   7   3   7        0.47        0.39      0.20 o 
  -7   4   7        2.91        2.78      0.23 o 
  -6   4   7        0.01        0.03      0.14 o 
  -5   4   7       14.78       14.50      0.72 o 
  -4   4   7      145.48      152.94      3.57 o 
  -3   4   7       87.53       87.22      2.20 o 
  -2   4   7        4.20        5.45      0.60 o 
  -1   4   7       23.50       23.40      1.05 o 
   0   4   7       18.37       20.09      0.66 o 
   1   4   7        1.85        1.34      0.24 o 
   2   4   7        0.19        0.23      0.19 o 
   3   4   7       11.96       12.33      0.42 o 
   4   4   7        1.71        1.28      0.32 o 
   5   4   7        0.16        0.13      0.15 o 
   6   4   7        1.68        0.90      0.41 o 
  -7   5   7        1.12        0.47      0.22 o 
  -6   5   7        0.35        0.19      0.20 o 
  -5   5   7        6.54        6.15      0.39 o 
  -4   5   7        1.78        1.22      0.39 o 
  -3   5   7       37.94       36.29      1.17 o 
  -2   5   7        2.25        2.20      0.26 o 
  -1   5   7        1.49        1.16      0.24 o 
   0   5   7        1.51        1.49      0.29 o 
   1   5   7        0.28        0.23      0.20 o 
   2   5   7        1.36        1.13      0.30 o 
   3   5   7        6.74        6.56      0.47 o 
   4   5   7        0.33        0.37      0.20 o 
   5   5   7        0.01        0.02      0.24 o 
  -6   6   7        2.47        3.38      0.39 o 
  -5   6   7        0.39        0.31      0.22 o 
  -4   6   7        0.58        0.55      0.35 o 
  -3   6   7        8.06        8.37      0.48 o 
  -2   6   7        0.28        0.29      0.39 o 
  -1   6   7        7.90        8.20      0.74 o 
   0   6   7        0.44        0.38      0.32 o 
   1   6   7        3.82        4.59      0.47 o 
   2   6   7        0.86        0.74      0.28 o 
   3   6   7        0.53        0.52      0.34 o 
   4   6   7        0.02        0.05      0.28 o 
  -5   7   7        0.01       -0.15      0.19 o 
  -4   7   7        0.52        0.65      0.22 o 
  -3   7   7        1.12        1.62      0.50 o 
  -2   7   7        0.01        0.04      0.24 o 
  -1   7   7        9.72        9.59      0.83 o 
   0   7   7        1.99        1.90      0.60 o 
   1   7   7        4.81        4.82      0.48 o 
   2   7   7        1.28        1.54      0.42 o 
   3   7   7        0.13        0.18      0.28 o 
  -2   8   7        1.35        1.54      0.54 o 
  -1   8   7        0.86        0.86      0.38 o 
   0   8   7        2.45        1.69      0.63 o 
  -1  -8   8        0.75        0.94      0.58 o 
   0  -8   8        0.51        0.63      0.26 o 
   1  -8   8        4.42        3.78      0.58 o 
   2  -8   8        1.13        0.00      0.21 o 
   3  -8   8        0.23        0.29      0.11 o 
  -3  -7   8        1.89        1.89      0.47 o 
  -2  -7   8        0.65        0.58      0.37 o 
  -1  -7   8        0.14       -0.05      0.21 o 
   0  -7   8        4.57        4.25      0.58 o 
   1  -7   8        5.84        4.70      0.26 o 
   2  -7   8        2.44        3.14      0.26 o 
   3  -7   8        1.29        1.49      0.16 o 
  -4  -6   8        3.06        3.36      0.52 o 
  -3  -6   8        1.72        1.99      0.42 o 
  -2  -6   8       24.76       23.99      1.36 o 
  -1  -6   8        0.29       -0.16      0.42 o 
   0  -6   8        0.81        1.01      0.13 o 
   1  -6   8       39.90       36.87      0.84 o 
   2  -6   8        0.84        0.64      0.16 o 
   3  -6   8        5.67        4.88      0.26 o 
   4  -6   8        9.36        9.68      0.25 o 
   5  -6   8        1.43        1.78      0.37 o 
  -5  -5   8        0.18        0.29      0.25 o 
  -4  -5   8        0.61        0.70      0.38 o 
  -3  -5   8       11.22        9.90      0.76 o 
  -2  -5   8        1.49        2.47      0.37 o 
  -1  -5   8       23.38       27.43      0.50 o 
   0  -5   8       30.58       27.71      0.87 o 
   1  -5   8        6.72        9.26      0.30 o 
   2  -5   8       45.37       43.32      0.69 o 
   3  -5   8       40.40       40.85      0.78 o 
   4  -5   8       17.61       18.20      0.41 o 
   5  -5   8        3.65        4.15      0.52 o 
   6  -5   8        3.51        3.62      0.89 o 
  -6  -4   8        4.08        5.77      0.54 o 
  -5  -4   8        0.72        0.93      0.33 o 
  -4  -4   8       20.59       21.21      0.77 o 
  -3  -4   8       53.74       54.68      1.78 o 
  -2  -4   8      316.18      337.82      6.81 o 
  -1  -4   8      121.10      122.81      2.13 o 
   0  -4   8       20.25       21.53      0.35 o 
   1  -4   8       16.19       14.36      0.31 o 
   2  -4   8        0.43        0.71      0.10 o 
   3  -4   8       23.47       24.78      0.41 o 
   4  -4   8        4.86        4.50      0.09 o 
   5  -4   8        2.24        2.36      0.42 o 
   6  -4   8        2.07        2.10      0.79 o 
   7  -4   8        7.01        9.24      1.26 o 
  -7  -3   8        0.56        0.29      0.29 o 
  -6  -3   8        0.01        0.13      0.25 o 
  -5  -3   8       25.85       26.75      1.01 o 
  -4  -3   8       39.84       36.92      1.01 o 
  -3  -3   8       11.87       13.88      0.49 o 
  -2  -3   8      135.36      134.07      2.45 o 
  -1  -3   8        2.04        2.40      0.12 o 
   0  -3   8       49.00       45.94      0.68 o 
   1  -3   8       25.47       28.39      0.58 o 
   2  -3   8       11.33       11.83      0.20 o 
   3  -3   8        0.01        0.00      0.05 o 
   4  -3   8       16.48       17.51      0.57 o 
   5  -3   8        2.50        3.41      0.42 o 
   6  -3   8        3.17        3.04      0.47 o 
   7  -3   8        0.05        0.16      0.58 o 
  -7  -2   8        1.48        1.63      0.97 o 
  -6  -2   8       11.41       11.69      0.48 o 
  -5  -2   8       83.57       78.69      1.80 o 
  -4  -2   8       31.17       25.43      0.92 o 
  -3  -2   8       88.58       78.16      2.68 o 
  -2  -2   8        8.24       10.76      0.79 o 
  -1  -2   8       50.33       46.61      1.15 o 
   0  -2   8       62.17       68.17      0.99 o 
   1  -2   8      352.54      404.20      9.07 o 
   2  -2   8       46.94       41.57      1.00 o 
   3  -2   8        0.29        1.02      0.39 o 
   4  -2   8       82.40       83.71      3.37 o 
   5  -2   8       53.10       59.48      2.28 o 
   6  -2   8        0.68        0.94      0.26 o 
   7  -2   8        0.04       -0.05      0.52 o 
  -7  -1   8        0.23        0.58      0.25 o 
  -6  -1   8        6.33        7.44      0.55 o 
  -5  -1   8        0.88        1.78      0.42 o 
  -4  -1   8       15.43       17.38      0.79 o 
  -3  -1   8       71.57       71.23      1.84 o 
  -2  -1   8      124.26      140.05      3.73 o 
  -1  -1   8      396.44      444.35      6.63 o 
   0  -1   8        4.28        3.74      0.18 o 
   1  -1   8        0.03        0.09      0.08 o 
   2  -1   8      113.88      116.12      1.83 o 
   3  -1   8       10.12        9.22      0.22 o 
   4  -1   8       22.31       22.62      0.52 o 
   5  -1   8        3.65        3.46      0.25 o 
   6  -1   8        4.11        4.72      0.61 o 
   7  -1   8        0.58        0.42      0.26 o 
  -8   0   8        0.44        0.68      0.29 o 
  -7   0   8        0.01       -0.05      0.10 o 
  -6   0   8        2.49        1.79      0.14 o 
  -5   0   8        1.02        1.29      0.14 o 
  -4   0   8       33.80       36.36      0.66 o 
  -3   0   8        7.65        8.16      0.38 o 
  -2   0   8       20.51       20.87      0.59 o 
  -1   0   8      994.53     1209.57     22.24 o 
   0   0   8      114.39      119.52      5.24 o 
   1   0   8        0.83        1.15      0.32 o 
   2   0   8       62.32       64.09      0.94 o 
   3   0   8        8.06        8.83      0.31 o 
   4   0   8        1.11        1.27      0.15 o 
   5   0   8        4.45        3.65      0.30 o 
   6   0   8        1.01        0.96      0.15 o 
   7   0   8        2.34        2.62      0.52 o 
  -8   1   8        3.49        7.04      0.60 o 
  -7   1   8        2.44        3.29      0.25 o 
  -6   1   8        0.00        0.22      0.14 o 
  -5   1   8       22.40       24.16      0.60 o 
  -4   1   8       14.21       12.69      0.60 o 
  -3   1   8        0.83        1.20      0.24 o 
  -2   1   8        7.59        7.34      0.52 o 
  -1   1   8        5.90        4.64      0.50 o 
   0   1   8       57.11       56.53      2.18 o 
   1   1   8       13.63       14.70      0.33 o 
   2   1   8       82.19       96.63      5.43 o 
   3   1   8       26.47       29.96      1.15 o 
   4   1   8       15.38       11.64      1.56 o 
   5   1   8        0.09        0.02      0.08 o 
   6   1   8        8.14        7.66      0.58 o 
   7   1   8        0.81        0.79      0.73 o 
  -8   2   8        4.29        4.85      0.29 o 
  -7   2   8        4.16        3.79      0.55 o 
  -6   2   8        0.02       -0.26      0.26 o 
  -5   2   8       48.74       50.16      1.24 o 
  -4   2   8       14.22       14.26      1.02 o 
  -3   2   8       21.42       22.91      0.61 o 
  -2   2   8       11.83        9.50      0.47 o 
  -1   2   8       69.07       68.54      1.37 o 
   0   2   8       35.30       41.26      2.76 o 
   1   2   8        0.53        0.76      0.17 o 
   2   2   8        1.03        1.83      0.29 o 
   3   2   8      254.41      253.36      7.01 o 
   4   2   8        0.00        0.04      0.15 o 
   5   2   8        3.70        3.16      0.27 o 
   6   2   8        0.21        0.16      0.15 o 
   7   2   8        2.87        2.62      0.27 o 
  -7   3   8        0.74        0.54      0.20 o 
  -6   3   8        2.55        3.26      0.24 o 
  -5   3   8        0.04        0.16      0.19 o 
  -4   3   8       15.96       17.53      0.69 o 
  -3   3   8        2.64        3.20      0.31 o 
  -2   3   8        0.05        0.02      0.19 o 
  -1   3   8       74.55       84.08      5.20 o 
   0   3   8       22.72       26.76      0.76 o 
   1   3   8        1.12        0.98      0.21 o 
   2   3   8        1.30        0.75      0.38 o 
   3   3   8        3.50        3.23      0.24 o 
   4   3   8        4.10        5.17      0.26 o 
   5   3   8        1.67        1.41      0.42 o 
   6   3   8        0.92        1.32      0.19 o 
  -7   4   8        0.02       -0.02      0.10 o 
  -6   4   8        0.63        0.83      0.23 o 
  -5   4   8        2.41        2.44      0.32 o 
  -4   4   8        7.05        6.85      0.69 o 
  -3   4   8       71.43       70.38      2.13 o 
  -2   4   8        2.48        2.26      0.30 o 
  -1   4   8       33.29       33.01      0.94 o 
   0   4   8       19.23       17.69      0.57 o 
   1   4   8       49.16       49.58      2.28 o 
   2   4   8        0.83        0.70      0.37 o 
   3   4   8        1.64        1.21      0.18 o 
   4   4   8        2.18        2.10      0.71 o 
   5   4   8        2.52        3.32      0.34 o 
   6   4   8        0.02        0.01      0.16 o 
  -6   5   8        0.11        0.10      0.16 o 
  -5   5   8        0.49        0.54      0.24 o 
  -4   5   8       23.02       21.69      0.92 o 
  -3   5   8        4.18        3.58      0.39 o 
  -2   5   8        1.11        1.12      0.45 o 
  -1   5   8        1.41        1.05      0.42 o 
   0   5   8       11.73       12.89      0.81 o 
   1   5   8        0.68        0.71      0.40 o 
   2   5   8        1.10        1.03      0.25 o 
   3   5   8        0.01        0.39      0.25 o 
   4   5   8       13.02       14.34      0.63 o 
   5   5   8        0.86        0.94      0.37 o 
  -6   6   8        1.79        0.48      0.68 o 
  -5   6   8        2.08        2.16      0.29 o 
  -4   6   8        3.55        3.33      0.31 o 
  -3   6   8        7.77        6.89      0.76 o 
  -2   6   8        4.76        5.19      0.55 o 
  -1   6   8        2.13        2.56      0.34 o 
   0   6   8        8.27        8.35      0.68 o 
   1   6   8       17.30       18.44      0.82 o 
   2   6   8        0.58        0.52      0.28 o 
   3   6   8        0.83        0.52      0.26 o 
   4   6   8        1.64        0.81      0.40 o 
  -4   7   8        0.22        0.81      0.29 o 
  -3   7   8        0.06        0.26      0.23 o 
  -2   7   8        5.91        6.55      0.63 o 
  -1   7   8        1.60        1.97      0.49 o 
   0   7   8       15.02       14.84      0.70 o 
   1   7   8        0.93        0.91      0.42 o 
   2   7   8        2.69        2.24      0.40 o 
  -1  -8   9        7.16        6.56      0.58 o 
   0  -8   9        3.16        3.99      0.68 o 
   1  -8   9        2.54        1.98      1.23 o 
   2  -8   9        4.49        4.65      0.24 o 
   3  -8   9        4.24        4.55      0.31 o 
  -3  -7   9        0.24       -0.07      0.33 o 
  -2  -7   9       21.17       25.41      1.52 o 
  -1  -7   9        4.93        4.50      0.25 o 
   0  -7   9        1.67        1.69      0.14 o 
   1  -7   9       10.44       10.83      1.58 o 
   2  -7   9       12.85       13.01      0.35 o 
   3  -7   9        0.44        0.32      0.16 o 
  -4  -6   9        0.72        0.34      0.38 o 
  -3  -6   9        0.00        0.04      0.25 o 
  -2  -6   9        3.41        3.20      2.10 o 
  -1  -6   9       60.69       57.61      1.76 o 
   0  -6   9        3.20        3.38      0.20 o 
   1  -6   9       21.73       20.73      0.41 o 
   2  -6   9        1.40        0.99      0.15 o 
   3  -6   9       62.94       60.02      1.33 o 
   4  -6   9        6.83        5.85      0.47 o 
   5  -6   9        0.00       -0.21      0.26 o 
  -5  -5   9        9.36       11.32      0.70 o 
  -4  -5   9       31.63       36.92      1.45 o 
  -3  -5   9        0.61        0.83      0.25 o 
  -2  -5   9        0.63        0.53      0.09 o 
  -1  -5   9       38.85       38.54      0.97 o 
   0  -5   9        0.06        0.34      0.13 o 
   1  -5   9        3.31        3.03      0.15 o 
   2  -5   9        2.01        1.83      0.21 o 
   3  -5   9       10.76       10.90      0.34 o 
   4  -5   9        0.31        0.47      0.08 o 
   5  -5   9       10.78       10.60      1.05 o 
   6  -5   9        0.52        0.42      0.63 o 
  -6  -4   9        1.46        1.73      0.33 o 
  -5  -4   9        1.86        1.36      0.50 o 
  -4  -4   9       35.27       39.81      0.99 o 
  -3  -4   9        1.72        1.88      0.37 o 
  -2  -4   9       21.09       22.08      0.72 o 
  -1  -4   9      370.59      381.57      5.95 o 
   0  -4   9        0.54        0.41      0.09 o 
   1  -4   9        0.00        0.04      0.08 o 
   2  -4   9        1.49        1.26      0.12 o 
   3  -4   9       35.45       40.49      0.63 o 
   4  -4   9       28.35       28.14      0.75 o 
   5  -4   9       27.04       27.56      1.57 o 
   6  -4   9        2.31        2.10      0.79 o 
   7  -4   9        1.64        1.63      0.52 o 
  -6  -3   9        1.15        1.86      0.34 o 
  -5  -3   9        0.91        0.38      0.21 o 
  -4  -3   9        8.31        8.25      0.49 o 
  -3  -3   9        7.57        6.24      0.47 o 
  -2  -3   9       23.93       23.45      0.63 o 
  -1  -3   9      133.63      130.52      7.06 o 
   0  -3   9        0.22        0.21      0.09 o 
   1  -3   9       63.74       66.82      1.11 o 
   2  -3   9        1.05        0.73      0.14 o 
   3  -3   9        0.11        0.08      0.05 o 
   4  -3   9        1.02        1.22      0.07 o 
   5  -3   9       30.29       28.45      1.05 o 
   6  -3   9        2.02        1.84      0.73 o 
   7  -3   9        0.00        0.10      0.37 o 
  -7  -2   9        3.29        4.50      0.49 o 
  -6  -2   9        1.34        2.30      0.50 o 
  -5  -2   9       57.67       49.69      1.51 o 
  -4  -2   9        0.15        0.47      0.37 o 
  -3  -2   9       98.84      100.16      2.78 o 
  -2  -2   9       42.78       43.41      1.73 o 
  -1  -2   9        1.04        2.20      0.31 o 
   0  -2   9       24.43       24.23      0.36 o 
   1  -2   9       13.41       14.83      0.28 o 
   2  -2   9        1.34        1.27      0.15 o 
   3  -2   9        0.79        0.39      0.15 o 
   4  -2   9        2.48        2.82      0.20 o 
   5  -2   9        0.39        0.58      0.22 o 
   6  -2   9        0.02        0.05      0.33 o 
   7  -2   9        0.39        0.45      0.30 o 
  -7  -1   9        0.00       -0.08      0.30 o 
  -6  -1   9        1.72        3.32      0.29 o 
  -5  -1   9       35.31       29.24      1.10 o 
  -4  -1   9       42.08       33.33      1.63 o 
  -3  -1   9       30.06       30.24      1.05 o 
  -2  -1   9        0.00       -0.03      0.14 o 
  -1  -1   9        2.56        3.26      0.14 o 
   0  -1   9       46.55       55.37      0.82 o 
   1  -1   9        0.05        0.12      0.10 o 
   2  -1   9        0.03        0.15      0.09 o 
   3  -1   9        4.00        3.92      0.37 o 
   4  -1   9        2.61        2.43      0.14 o 
   5  -1   9        3.10        2.97      0.17 o 
   6  -1   9        4.22        5.60      0.41 o 
   7  -1   9        0.00        0.03      0.22 o 
  -7   0   9        0.01       -0.05      0.16 o 
  -6   0   9        0.27        0.26      0.10 o 
  -5   0   9       29.01       25.24      0.50 o 
  -4   0   9        6.51        5.15      0.16 o 
  -3   0   9        8.18        8.48      0.52 o 
  -2   0   9       20.35       20.94      0.81 o 
  -1   0   9       15.52       17.49      0.61 o 
   0   0   9      232.56      271.24      3.93 o 
   1   0   9      104.53      103.05      3.13 o 
   2   0   9        1.01        1.59      0.23 o 
   3   0   9       30.22       28.91      0.73 o 
   4   0   9        0.04        0.37      0.17 o 
   5   0   9        0.77        0.53      0.12 o 
   6   0   9        1.96        2.31      0.15 o 
   7   0   9        1.51        2.15      0.52 o 
  -7   1   9        3.35        4.44      0.30 o 
  -6   1   9       14.14       13.83      0.44 o 
  -5   1   9       10.32        9.44      0.24 o 
  -4   1   9       77.40       80.49      2.15 o 
  -3   1   9       43.89       48.53      4.38 o 
  -2   1   9        0.31        0.13      0.33 o 
  -1   1   9       20.77       22.42      0.72 o 
   0   1   9       13.37       12.77      0.50 o 
   1   1   9       12.81       12.60      0.32 o 
   2   1   9        0.18        0.40      0.17 o 
   3   1   9      200.06      202.95      6.04 o 
   4   1   9       13.63       14.76      0.43 o 
   5   1   9        0.38        0.07      0.15 o 
   6   1   9        0.06        0.02      0.13 o 
   7   1   9        0.02       -0.10      0.58 o 
  -7   2   9        8.55        9.64      0.47 o 
  -6   2   9        1.08        1.24      0.14 o 
  -5   2   9       17.25       17.75      0.59 o 
  -4   2   9      342.43      346.52     13.70 o 
  -3   2   9       18.10       21.99      0.69 o 
  -2   2   9       31.87       30.28      0.85 o 
  -1   2   9       37.40       38.48      0.87 o 
   0   2   9        7.70        9.41      0.38 o 
   1   2   9       27.55       29.08      2.78 o 
   2   2   9       65.11       69.79      1.18 o 
   3   2   9        0.09        0.06      0.22 o 
   4   2   9        1.89        1.79      0.24 o 
   5   2   9        0.30        0.07      0.13 o 
   6   2   9        0.46        0.20      0.22 o 
  -7   3   9        1.08        2.18      1.44 o 
  -6   3   9        3.52        4.35      0.28 o 
  -5   3   9        1.19        1.60      0.26 o 
  -4   3   9        4.12        4.48      0.48 o 
  -3   3   9       74.17       79.23      1.90 o 
  -2   3   9        6.63        6.57      0.40 o 
  -1   3   9        0.08        0.04      0.17 o 
   0   3   9        9.14       11.57      0.63 o 
   1   3   9        3.30        3.36      0.48 o 
   2   3   9       13.05       12.94      0.38 o 
   3   3   9        4.72        4.52      0.28 o 
   4   3   9        0.60        0.52      0.22 o 
   5   3   9        2.84        2.81      0.25 o 
   6   3   9        3.62        4.28      0.27 o 
  -7   4   9        7.95       10.60      0.35 o 
  -6   4   9        0.34        0.37      0.23 o 
  -5   4   9        0.02       -0.07      0.19 o 
  -4   4   9        2.36        2.10      0.39 o 
  -3   4   9       25.35       26.99      0.95 o 
  -2   4   9       16.49       14.44      0.69 o 
  -1   4   9        1.15        1.10      0.39 o 
   0   4   9       43.20       42.64      1.18 o 
   1   4   9       12.00       13.88      0.53 o 
   2   4   9        3.13        3.22      0.38 o 
   3   4   9        6.67        6.96      0.35 o 
   4   4   9        1.31        0.70      0.39 o 
   5   4   9        2.82        3.08      0.29 o 
  -6   5   9        1.91        0.89      0.94 o 
  -5   5   9        0.18        0.00      0.19 o 
  -4   5   9        0.80        0.79      0.35 o 
  -3   5   9       69.26       70.76      2.19 o 
  -2   5   9       19.76       19.99      1.26 o 
  -1   5   9        2.15        2.31      0.33 o 
   0   5   9        8.07        7.70      0.55 o 
   1   5   9        5.76        5.85      0.66 o 
   2   5   9        0.09        0.12      0.25 o 
   3   5   9        3.24        4.51      0.43 o 
   4   5   9        1.16        0.76      0.31 o 
  -5   6   9        0.02       -0.17      0.28 o 
  -4   6   9        7.64        8.16      0.53 o 
  -3   6   9       13.63       13.42      0.79 o 
  -2   6   9        6.47        6.95      0.56 o 
  -1   6   9        2.16        2.89      0.49 o 
   0   6   9        1.12        1.19      0.42 o 
   1   6   9        0.11        0.09      0.30 o 
   2   6   9        0.66        0.74      0.49 o 
   3   6   9        0.02       -0.10      0.26 o 
  -3   7   9        0.00        0.01      0.20 o 
  -2   7   9        0.42        0.31      0.58 o 
  -1   7   9        4.33        4.15      0.53 o 
   0   7   9        0.91        1.19      0.38 o 
   1   7   9        3.33        3.67      0.62 o 
   1  -8  10        6.13        7.22      0.44 o 
  -2  -7  10        0.09       -0.07      0.21 o 
  -1  -7  10        0.03        0.05      0.24 o 
   0  -7  10        1.02        1.33      0.17 o 
   1  -7  10        3.44        4.05      0.24 o 
   2  -7  10        0.49        0.65      0.18 o 
   3  -7  10        0.56        0.10      0.15 o 
  -4  -6  10        6.01        7.72      0.66 o 
  -3  -6  10        0.02        0.18      0.24 o 
  -2  -6  10        9.40        8.91      0.50 o 
  -1  -6  10        0.50        0.64      0.15 o 
   0  -6  10        1.25        1.21      0.16 o 
   1  -6  10        0.22        0.35      0.13 o 
   2  -6  10       50.97       45.00      0.79 o 
   3  -6  10        2.88        2.01      0.23 o 
   4  -6  10        1.43        1.84      0.37 o 
  -5  -5  10        0.05        0.01      0.42 o 
  -4  -5  10       10.43       13.87      0.68 o 
  -3  -5  10       11.47       11.63      0.66 o 
  -2  -5  10        5.20        5.19      0.37 o 
  -1  -5  10        0.91        0.93      0.09 o 
   0  -5  10       11.14       11.16      0.27 o 
   1  -5  10        7.81        8.24      0.26 o 
   2  -5  10       15.50       15.19      0.32 o 
   3  -5  10       12.59       14.22      0.37 o 
   4  -5  10        7.91        7.17      0.30 o 
   5  -5  10        1.99        2.31      0.73 o 
   6  -5  10        0.01        0.10      0.31 o 
  -6  -4  10        0.14        0.16      0.29 o 
  -5  -4  10        6.97        8.88      0.73 o 
  -4  -4  10        0.17        0.11      0.29 o 
  -3  -4  10       16.72       15.38      0.60 o 
  -2  -4  10      146.15      144.41      3.26 o 
  -1  -4  10       10.25       10.31      0.26 o 
   0  -4  10       50.25       53.78      0.80 o 
   1  -4  10        0.27        0.43      0.12 o 
   2  -4  10       37.32       39.23      0.62 o 
   3  -4  10       29.40       31.52      0.55 o 
   4  -4  10        5.62        5.89      0.32 o 
   5  -4  10        0.00        0.05      0.47 o 
   6  -4  10        7.20        7.24      0.68 o 
  -6  -3  10        3.33        3.49      0.49 o 
  -5  -3  10        3.11        3.64      0.45 o 
  -4  -3  10        0.93        0.41      0.24 o 
  -3  -3  10        0.24        0.19      0.24 o 
  -2  -3  10      147.71      140.37      3.88 o 
  -1  -3  10       81.43       76.80      2.10 o 
   0  -3  10       15.06       13.89      0.35 o 
   1  -3  10        5.88        5.53      0.32 o 
   2  -3  10        2.92        2.31      0.31 o 
   3  -3  10        0.05        0.08      0.09 o 
   4  -3  10        1.16        1.08      0.08 o 
   5  -3  10       10.88       11.60      1.10 o 
   6  -3  10        1.72        1.99      0.47 o 
   7  -3  10        0.26        0.16      0.63 o 
  -7  -2  10        1.29        1.26      0.34 o 
  -6  -2  10        0.00        0.04      0.19 o 
  -5  -2  10        1.89        1.04      0.26 o 
  -4  -2  10       20.17       16.80      0.94 o 
  -3  -2  10      107.38      102.47      2.94 o 
  -2  -2  10       34.42       32.86      1.21 o 
  -1  -2  10        8.49        7.61      0.52 o 
   0  -2  10        7.83        9.20      0.29 o 
   1  -2  10        0.19        0.34      0.09 o 
   2  -2  10       77.80       83.04      3.59 o 
   3  -2  10        0.95        0.49      0.21 o 
   4  -2  10        0.09        0.10      0.09 o 
   5  -2  10        0.66        0.55      0.11 o 
   6  -2  10        0.01       -0.02      0.26 o 
   7  -2  10        0.01        0.13      0.31 o 
  -7  -1  10        0.29        0.36      0.21 o 
  -6  -1  10        0.73        0.50      0.31 o 
  -5  -1  10        1.23        1.05      0.73 o 
  -4  -1  10       32.14       29.87      1.68 o 
  -3  -1  10        1.71        2.41      0.79 o 
  -2  -1  10       29.61       25.09      1.00 o 
  -1  -1  10      109.77      115.65      2.06 o 
   0  -1  10        3.51        3.54      0.21 o 
   1  -1  10       47.65       51.17      0.79 o 
   2  -1  10      147.44      148.33      2.55 o 
   3  -1  10       58.75       51.73      4.89 o 
   4  -1  10        2.46        2.37      0.16 o 
   5  -1  10        8.91        7.97      0.40 o 
   6  -1  10        5.63        6.20      1.08 o 
   7  -1  10        2.41        3.46      0.58 o 
  -7   0  10        2.45        3.99      0.94 o 
  -6   0  10        0.95        1.05      0.42 o 
  -5   0  10        2.98        3.31      0.10 o 
  -4   0  10        6.88        6.56      0.15 o 
  -3   0  10        7.42        8.75      0.68 o 
  -2   0  10       21.86       21.00      0.59 o 
  -1   0  10      195.09      225.78      6.41 o 
   0   0  10       90.08       89.42      3.12 o 
   1   0  10       80.61       80.73      2.33 o 
   2   0  10        0.30        0.34      0.16 o 
   3   0  10       64.27       60.47      1.02 o 
   4   0  10        2.86        2.70      0.50 o 
   5   0  10        1.80        2.03      0.18 o 
   6   0  10        2.46        2.66      0.19 o 
   7   0  10        1.14        0.79      0.79 o 
  -7   1  10        8.56       11.50      0.89 o 
  -6   1  10        2.86        2.42      0.20 o 
  -5   1  10        7.59        7.07      0.31 o 
  -4   1  10       26.66       25.53      2.10 o 
  -3   1  10        7.89        9.52      0.81 o 
  -2   1  10        0.63        1.27      0.36 o 
  -1   1  10       50.03       48.53      1.21 o 
   0   1  10      147.28      141.48      3.31 o 
   1   1  10       10.97       10.12      0.36 o 
   2   1  10        4.76        5.99      0.39 o 
   3   1  10      181.15      189.60      4.06 o 
   4   1  10        0.24        0.34      0.23 o 
   5   1  10        0.43        0.60      0.14 o 
   6   1  10        0.38        0.34      0.15 o 
  -7   2  10        3.64        4.58      0.34 o 
  -6   2  10        0.27        0.31      0.17 o 
  -5   2  10       10.08        8.67      0.74 o 
  -4   2  10       37.29       36.46      1.23 o 
  -3   2  10       33.55       32.11      1.10 o 
  -2   2  10        0.26        0.40      0.24 o 
  -1   2  10       17.37       16.14      0.57 o 
   0   2  10        4.76        4.45      0.38 o 
   1   2  10       17.32       17.43      0.49 o 
   2   2  10        0.31        0.43      0.26 o 
   3   2  10       92.22       93.81      1.96 o 
   4   2  10        8.47        8.49      0.43 o 
   5   2  10        0.75        0.60      0.21 o 
   6   2  10        0.08        0.11      0.09 o 
  -7   3  10        0.00       -0.16      0.16 o 
  -6   3  10        6.69        6.71      0.45 o 
  -5   3  10        8.45        8.74      0.52 o 
  -4   3  10       11.44       12.56      0.89 o 
  -3   3  10       79.19       83.19      1.93 o 
  -2   3  10        0.70        0.63      0.33 o 
  -1   3  10        1.86        1.30      0.34 o 
   0   3  10        2.72        3.24      0.35 o 
   1   3  10        7.73        7.49      0.63 o 
   2   3  10        1.48        1.31      0.21 o 
   3   3  10        0.00       -0.01      0.19 o 
   4   3  10       11.25        8.20      0.34 o 
   5   3  10        1.45        1.33      0.40 o 
   6   3  10        2.54        2.38      0.26 o 
  -6   4  10        0.41        0.02      0.19 o 
  -5   4  10        0.44        0.29      0.24 o 
  -4   4  10       14.55       15.14      0.94 o 
  -3   4  10        3.09        3.49      0.44 o 
  -2   4  10       10.49       11.79      0.95 o 
  -1   4  10       35.13       36.37      2.26 o 
   0   4  10       13.42       12.49      1.10 o 
   1   4  10        0.15        0.31      0.39 o 
   2   4  10        0.06        0.16      0.15 o 
   3   4  10        0.00        0.13      0.23 o 
   4   4  10        3.05        3.62      0.33 o 
   5   4  10        0.34        0.12      0.26 o 
  -5   5  10        0.00        0.02      0.16 o 
  -4   5  10        3.10        2.97      0.39 o 
  -3   5  10        1.99        1.85      0.53 o 
  -2   5  10        2.50        2.24      0.38 o 
  -1   5  10        0.63        1.13      0.35 o 
   0   5  10        8.66        8.20      0.49 o 
   1   5  10        4.95        4.02      0.40 o 
   2   5  10        3.76        3.65      0.43 o 
   3   5  10        1.37        1.80      0.46 o 
   4   5  10        1.19        1.06      0.37 o 
  -4   6  10        0.03        0.11      0.31 o 
  -3   6  10       10.61       10.60      0.73 o 
  -2   6  10        8.31       10.49      1.14 o 
  -1   6  10        0.04        0.03      0.38 o 
   0   6  10        0.66        0.70      0.54 o 
   1   6  10        3.38        3.59      0.43 o 
   2   6  10        0.14        0.08      0.29 o 
  -2   7  10        0.16        0.27      0.31 o 
  -1   7  10        0.00       -0.06      0.26 o 
   0   7  10        0.80        0.35      0.54 o 
  -2  -7  11        8.38       10.36      0.68 o 
  -1  -7  11        3.85        4.47      0.43 o 
   0  -7  11        0.03        0.02      0.05 o 
   1  -7  11        0.88        1.21      0.33 o 
   2  -7  11        1.13        1.19      0.25 o 
   3  -7  11        0.75        0.18      0.16 o 
  -3  -6  11        4.62        4.60      0.58 o 
  -2  -6  11        3.22        3.38      0.47 o 
  -1  -6  11       15.83       19.35      0.73 o 
   0  -6  11       17.75       16.69      0.37 o 
   1  -6  11        0.45        0.23      0.12 o 
   2  -6  11        7.87        9.35      0.32 o 
   3  -6  11       35.94       36.94      0.63 o 
  -4  -5  11        0.38        0.65      0.43 o 
  -3  -5  11       10.04       11.28      0.65 o 
  -2  -5  11        5.20        5.42      0.42 o 
  -1  -5  11        0.11        0.03      0.05 o 
   0  -5  11        6.78        7.24      0.27 o 
   1  -5  11        0.00       -0.05      0.09 o 
   2  -5  11        3.16        2.50      0.19 o 
   3  -5  11        4.47        4.36      0.25 o 
   4  -5  11       40.52       42.00      1.89 o 
   5  -5  11        0.10       -0.05      0.26 o 
   6  -5  11        0.24        0.16      0.52 o 
  -5  -4  11        0.50        0.60      0.34 o 
  -4  -4  11        0.02        0.02      0.19 o 
  -3  -4  11       42.88       43.15      1.42 o 
  -2  -4  11        1.60        1.30      0.33 o 
  -1  -4  11       52.86       52.85      1.12 o 
   0  -4  11       76.07       73.57      1.17 o 
   1  -4  11        4.55        4.74      0.23 o 
   2  -4  11        0.96        1.20      0.12 o 
   3  -4  11        7.32        7.29      0.22 o 
   4  -4  11        3.66        3.62      0.25 o 
   5  -4  11       11.40       11.50      0.68 o 
   6  -4  11        6.12        6.67      1.10 o 
  -6  -3  11        1.66        1.47      0.34 o 
  -5  -3  11        1.80        1.99      0.55 o 
  -4  -3  11        0.74        1.37      0.47 o 
  -3  -3  11        4.63        4.05      0.38 o 
  -2  -3  11       44.22       42.78      2.26 o 
  -1  -3  11       77.98       81.31      2.36 o 
   0  -3  11      118.23      113.26      2.70 o 
   1  -3  11        3.61        3.12      0.22 o 
   2  -3  11        2.24        2.22      0.16 o 
   3  -3  11        0.43        0.40      0.16 o 
   4  -3  11        8.84       10.14      0.27 o 
   5  -3  11        3.47        3.88      0.47 o 
   6  -3  11        9.88       12.60      1.36 o 
  -6  -2  11        1.20        2.59      0.34 o 
  -5  -2  11        1.63        0.92      0.29 o 
  -4  -2  11       32.60       25.67      1.73 o 
  -3  -2  11        3.88        3.41      0.94 o 
  -2  -2  11        6.07        4.72      0.58 o 
  -1  -2  11        1.97        1.15      0.63 o 
   0  -2  11        5.69        5.61      0.31 o 
   1  -2  11        7.92        8.57      0.31 o 
   2  -2  11       54.51       55.93      0.84 o 
   3  -2  11       28.76       30.67      0.88 o 
   4  -2  11        1.08        1.18      0.14 o 
   5  -2  11        2.63        2.14      0.21 o 
   6  -2  11        3.02        3.00      0.61 o 
  -6  -1  11        3.13        3.20      0.58 o 
  -5  -1  11       10.03        8.56      0.68 o 
  -4  -1  11       41.36       36.43      1.42 o 
  -3  -1  11        8.60        8.77      0.68 o 
  -2  -1  11      142.82      142.21      4.78 o 
  -1  -1  11        8.90        8.64      0.32 o 
   0  -1  11       24.19       28.08      0.57 o 
   1  -1  11       12.25       11.81      0.31 o 
   2  -1  11        1.18        1.54      0.77 o 
   3  -1  11        0.13        0.00      0.07 o 
   4  -1  11        0.00        0.06      0.11 o 
   5  -1  11        1.12        1.14      0.12 o 
   6  -1  11        1.33        1.36      0.42 o 
  -7   0  11        4.17        7.24      1.21 o 
  -6   0  11        2.48        2.94      0.89 o 
  -5   0  11        0.03        0.37      0.63 o 
  -4   0  11        9.47        7.66      0.97 o 
  -3   0  11       13.67       11.94      0.46 o 
  -2   0  11       12.99       13.46      0.59 o 
  -1   0  11       30.80       26.90      1.12 o 
   0   0  11        7.29        8.51      0.44 o 
   1   0  11       57.18       61.02      1.98 o 
   2   0  11        2.26        2.08      0.17 o 
   3   0  11       12.99       14.82      0.51 o 
   4   0  11        1.91        2.45      0.20 o 
   5   0  11        0.00       -0.01      0.11 o 
   6   0  11        0.10        0.05      0.31 o 
  -7   1  11        9.52       14.49      1.10 o 
  -6   1  11        7.79        8.98      0.84 o 
  -5   1  11        0.07        0.08      0.10 o 
  -4   1  11       57.04       62.04      3.65 o 
  -3   1  11        3.57        3.06      0.46 o 
  -2   1  11        3.21        3.52      0.42 o 
  -1   1  11       29.43       32.38      1.31 o 
   0   1  11        3.31        3.50      0.33 o 
   1   1  11       21.48       20.97      0.45 o 
   2   1  11        1.24        1.19      0.19 o 
   3   1  11       21.60       24.78      1.01 o 
   4   1  11        0.92        0.55      0.16 o 
   5   1  11        0.24        0.15      0.20 o 
   6   1  11        0.22        0.16      0.09 o 
  -7   2  11        0.42        0.10      0.52 o 
  -6   2  11        2.09        0.05      0.23 o 
  -5   2  11        0.04       -0.08      0.33 o 
  -4   2  11       25.19       25.13      0.83 o 
  -3   2  11      171.90      182.45      4.73 o 
  -2   2  11        0.13        0.26      0.28 o 
  -1   2  11       14.96       12.91      0.64 o 
   0   2  11        0.38        0.20      0.21 o 
   1   2  11       10.15       10.26      0.50 o 
   2   2  11        2.61        2.39      0.27 o 
   3   2  11        2.65        2.34      0.25 o 
   4   2  11       21.10       19.61      1.28 o 
   5   2  11        0.03        0.03      0.13 o 
   6   2  11        0.81        0.56      0.31 o 
  -6   3  11        0.94        1.35      0.41 o 
  -5   3  11        0.86        0.58      0.42 o 
  -4   3  11        0.23        0.21      0.43 o 
  -3   3  11       70.64       74.25      2.10 o 
  -2   3  11        1.44        1.40      0.35 o 
  -1   3  11        0.56        0.67      0.26 o 
   0   3  11        2.08        1.92      0.30 o 
   1   3  11        2.38        2.89      0.32 o 
   2   3  11        1.56        1.65      0.37 o 
   3   3  11        0.32        0.06      0.15 o 
   4   3  11        0.66        0.33      0.18 o 
   5   3  11        1.70        2.50      0.40 o 
  -6   4  11        0.61        0.26      0.34 o 
  -5   4  11        0.35        0.21      0.34 o 
  -4   4  11        0.59        0.58      0.49 o 
  -3   4  11       32.58       36.03      1.29 o 
  -2   4  11       37.61       39.70      1.37 o 
  -1   4  11       11.69       11.56      0.75 o 
   0   4  11        2.95        3.59      0.57 o 
   1   4  11       14.61       15.32      0.96 o 
   2   4  11        1.59        1.63      0.25 o 
   3   4  11        0.08       -0.01      0.17 o 
   4   4  11        4.74        4.91      0.44 o 
  -5   5  11        0.01        0.12      0.29 o 
  -4   5  11        0.80        0.67      0.29 o 
  -3   5  11        2.33        1.71      0.67 o 
  -2   5  11       20.12       19.54      0.98 o 
  -1   5  11        7.04        6.48      0.73 o 
   0   5  11        0.65        0.66      0.34 o 
   1   5  11        6.32        6.40      0.47 o 
   2   5  11        0.13        0.14      0.22 o 
   3   5  11        1.04        1.05      0.27 o 
  -4   6  11        0.12       -0.06      0.31 o 
  -3   6  11        0.87        0.94      0.35 o 
  -2   6  11       21.74       22.25      1.17 o 
  -1   6  11        0.00       -0.03      0.26 o 
   0   6  11        0.02        0.01      0.21 o 
   1   6  11        0.41        0.44      0.34 o 
   2   6  11        0.07        0.14      0.21 o 
  -1  -7  12        1.50        1.00      0.49 o 
   0  -7  12        0.09        0.52      0.25 o 
   1  -7  12        1.80        1.38      0.33 o 
   2  -7  12        2.32        3.06      0.24 o 
  -3  -6  12        0.32        0.49      0.38 o 
  -2  -6  12        1.01        2.41      0.33 o 
  -1  -6  12        2.48        3.05      0.33 o 
   0  -6  12        2.22        1.84      0.17 o 
   1  -6  12        3.54        3.75      0.24 o 
   2  -6  12        0.87        0.81      0.20 o 
   3  -6  12        5.14        5.20      0.25 o 
   4  -6  12        1.88        1.15      0.58 o 
  -4  -5  12        0.28        0.55      0.58 o 
  -3  -5  12       16.00       20.51      0.90 o 
  -2  -5  12        3.62        4.09      0.57 o 
  -1  -5  12       12.00       11.71      0.71 o 
   0  -5  12        0.22        0.18      0.13 o 
   1  -5  12        3.45        3.46      0.21 o 
   2  -5  12        0.53        0.47      0.13 o 
   3  -5  12       33.21       32.90      0.67 o 
   4  -5  12        1.89        1.42      0.63 o 
   5  -5  12        1.96        1.47      0.42 o 
  -5  -4  12        1.69        1.14      0.59 o 
  -4  -4  12        0.63        0.71      0.29 o 
  -3  -4  12        1.04        1.67      0.42 o 
  -2  -4  12        0.36        0.43      0.24 o 
  -1  -4  12       79.70       83.43      2.14 o 
   0  -4  12        2.73        3.12      0.25 o 
   1  -4  12       31.31       32.36      0.65 o 
   2  -4  12        0.30        0.07      0.11 o 
   3  -4  12        0.09        0.03      0.12 o 
   4  -4  12        6.01        5.76      0.20 o 
   5  -4  12        4.87        5.98      0.58 o 
   6  -4  12        0.06       -0.16      0.37 o 
  -5  -3  12        5.58        7.44      0.50 o 
  -4  -3  12        2.09        3.55      0.48 o 
  -3  -3  12        0.05        0.10      0.17 o 
  -2  -3  12        0.02        0.21      0.63 o 
  -1  -3  12      174.23      168.98      4.78 o 
   0  -3  12        4.60        4.25      0.84 o 
   1  -3  12        9.47       10.45      0.27 o 
   2  -3  12        2.35        2.71      0.24 o 
   3  -3  12        7.70        8.30      0.34 o 
   4  -3  12        0.51        0.60      0.16 o 
   5  -3  12        0.83        1.05      0.37 o 
   6  -3  12        0.05        0.10      0.31 o 
  -6  -2  12        1.77        1.55      0.59 o 
  -5  -2  12        0.50        0.57      0.25 o 
  -4  -2  12       12.52       14.02      0.89 o 
  -3  -2  12       10.34        7.98      1.21 o 
  -2  -2  12       14.15       13.65      1.36 o 
  -1  -2  12       23.99       22.10      1.47 o 
   0  -2  12       35.33       34.20      0.73 o 
   1  -2  12       19.21       22.80      0.71 o 
   2  -2  12       43.95       42.91      0.99 o 
   3  -2  12        9.61        9.02      0.32 o 
   4  -2  12        0.92        1.23      0.25 o 
   5  -2  12        2.50        2.74      0.30 o 
   6  -2  12        7.14        9.11      0.63 o 
  -6  -1  12        0.08        0.21      0.68 o 
  -5  -1  12        6.35        8.61      1.21 o 
  -4  -1  12        1.26        1.21      0.84 o 
  -3  -1  12        1.05        0.63      0.42 o 
  -2  -1  12       26.27       24.46      1.23 o 
  -1  -1  12       34.60       33.96      0.92 o 
   0  -1  12       26.15       32.18      1.83 o 
   1  -1  12        4.06        4.69      0.23 o 
   2  -1  12        3.49        3.37      0.19 o 
   3  -1  12       40.97       40.18      2.68 o 
   4  -1  12        3.80        3.02      0.21 o 
   5  -1  12        1.89        2.15      0.21 o 
   6  -1  12        1.75        2.10      0.47 o 
  -6   0  12        0.02       -0.05      0.37 o 
  -5   0  12        4.96        4.20      0.63 o 
  -4   0  12        0.03        0.21      0.37 o 
  -3   0  12        0.58        0.65      0.10 o 
  -2   0  12        1.37        1.01      0.14 o 
  -1   0  12        6.78        6.10      0.43 o 
   0   0  12      250.30      266.53      4.31 o 
   1   0  12        1.33        1.18      0.22 o 
   2   0  12       24.51       23.82      0.49 o 
   3   0  12        1.41        1.59      0.16 o 
   4   0  12       15.86       13.41      0.58 o 
   5   0  12        0.18        0.09      0.15 o 
   6   0  12        1.61        2.10      0.52 o 
  -6   1  12       12.98       19.58      1.94 o 
  -5   1  12        0.59        0.16      0.63 o 
  -4   1  12        0.00        0.00      0.52 o 
  -3   1  12        1.77        1.92      0.45 o 
  -2   1  12        0.20        0.10      0.16 o 
  -1   1  12        2.83        2.83      0.26 o 
   0   1  12       11.22       12.77      0.56 o 
   1   1  12        3.87        3.57      0.31 o 
   2   1  12        0.64        0.61      0.21 o 
   3   1  12        3.81        3.38      0.36 o 
   4   1  12        1.53        1.20      0.22 o 
   5   1  12        5.11        5.49      0.71 o 
   6   1  12        0.54        0.21      0.16 o 
  -6   2  12        8.74        7.50      4.62 o 
  -5   2  12        2.48        3.12      0.45 o 
  -4   2  12        3.99        3.34      0.41 o 
  -3   2  12       28.94       28.03      1.28 o 
  -2   2  12       17.66       18.23      0.89 o 
  -1   2  12       11.44       12.01      0.57 o 
   0   2  12       54.44       51.19      0.90 o 
   1   2  12        2.00        1.79      0.24 o 
   2   2  12        0.63        0.52      0.18 o 
   3   2  12        3.48        3.18      0.32 o 
   4   2  12       36.49       31.98      1.35 o 
   5   2  12        0.11        0.31      0.21 o 
  -6   3  12        0.11        0.13      0.10 o 
  -5   3  12        0.28        0.13      0.37 o 
  -4   3  12        7.84        7.63      0.52 o 
  -3   3  12        1.07        1.11      0.51 o 
  -2   3  12        0.68        0.75      0.42 o 
  -1   3  12        1.23        1.33      0.38 o 
   0   3  12        2.32        2.52      0.39 o 
   1   3  12        0.05        0.26      0.17 o 
   2   3  12        0.26        0.36      0.37 o 
   3   3  12        0.01        0.09      0.16 o 
   4   3  12        9.38        9.26      0.65 o 
   5   3  12        0.08        0.14      0.28 o 
  -5   4  12        4.39        5.42      0.55 o 
  -4   4  12        0.02        0.17      0.34 o 
  -3   4  12        0.16        0.08      0.25 o 
  -2   4  12       17.12       15.68      1.20 o 
  -1   4  12        6.79        6.03      0.82 o 
   0   4  12       15.79       16.28      0.84 o 
   1   4  12        0.42        0.13      0.33 o 
   2   4  12        2.83        2.95      0.51 o 
   3   4  12        0.06        0.06      0.23 o 
   4   4  12        0.64        0.92      0.31 o 
  -4   5  12        0.71        0.81      0.30 o 
  -3   5  12       10.82       10.56      0.81 o 
  -2   5  12        2.91        3.25      0.54 o 
  -1   5  12        2.93        3.18      0.44 o 
   0   5  12        2.12        2.02      0.55 o 
   1   5  12        0.21        0.03      0.40 o 
   2   5  12        0.81        0.79      0.25 o 
  -2   6  12        0.05        0.20      0.55 o 
  -1   6  12        0.06        0.06      0.34 o 
   0   6  12        0.04        0.14      0.31 o 
  -2  -6  13        1.91        1.48      0.38 o 
  -1  -6  13        6.73        8.75      0.57 o 
   0  -6  13       17.67       18.17      0.68 o 
   1  -6  13        2.31        2.40      0.19 o 
   2  -6  13        6.79        7.27      0.34 o 
   3  -6  13        0.22        0.07      0.12 o 
  -3  -5  13        0.52        0.42      0.42 o 
  -2  -5  13        0.80        0.89      0.37 o 
  -1  -5  13        7.71        7.81      0.47 o 
   0  -5  13        1.98        2.55      0.16 o 
   1  -5  13        4.64        5.27      0.21 o 
   2  -5  13        0.42        1.05      0.35 o 
   3  -5  13        2.22        2.73      0.23 o 
   4  -5  13       11.73       12.49      1.05 o 
  -4  -4  13        8.01        9.79      0.77 o 
  -3  -4  13        9.58       10.31      0.54 o 
  -2  -4  13        7.16        6.48      0.53 o 
  -1  -4  13        8.81        8.88      0.72 o 
   0  -4  13       51.69       51.80      1.11 o 
   1  -4  13        2.68        2.44      0.24 o 
   2  -4  13        3.18        3.88      0.28 o 
   3  -4  13        2.01        2.18      0.25 o 
   4  -4  13       13.91       16.17      1.15 o 
   5  -4  13        9.09       10.03      1.15 o 
  -5  -3  13        0.11       -0.04      0.25 o 
  -4  -3  13        6.29        6.66      0.60 o 
  -3  -3  13        2.84        3.73      0.58 o 
  -2  -3  13        5.21        5.46      0.63 o 
  -1  -3  13        0.07        0.21      0.63 o 
   0  -3  13       62.17       61.79      2.57 o 
   1  -3  13       23.47       23.20      1.26 o 
   2  -3  13        3.95        3.63      0.68 o 
   3  -3  13        1.06        0.79      0.25 o 
   4  -3  13        1.50        1.41      0.19 o 
   5  -3  13        0.24        0.16      0.47 o 
  -5  -2  13        2.52        3.20      0.68 o 
  -4  -2  13        1.05        0.89      0.47 o 
  -3  -2  13        0.03        0.00      0.26 o 
  -2  -2  13       28.35       25.67      1.78 o 
  -1  -2  13       66.46       66.61      2.10 o 
   0  -2  13        3.81        4.24      0.34 o 
   1  -2  13        8.10        8.33      0.76 o 
   2  -2  13        2.44        2.93      0.25 o 
   3  -2  13        7.71        6.86      0.29 o 
   4  -2  13        0.27        0.56      0.19 o 
   5  -2  13        0.01        0.08      0.19 o 
   6  -2  13        0.44        0.52      0.68 o 
  -6  -1  13        0.43        0.31      0.47 o 
  -5  -1  13        0.89        1.00      0.47 o 
  -4  -1  13       30.75       25.09      1.26 o 
  -3  -1  13       30.66       26.56      1.89 o 
  -2  -1  13        0.36        0.36      0.05 o 
  -1  -1  13        7.45        6.91      0.25 o 
   0  -1  13        1.79        1.70      0.18 o 
   1  -1  13        7.20        8.06      0.26 o 
   2  -1  13        1.00        0.86      0.23 o 
   3  -1  13       20.84       18.97      0.69 o 
   4  -1  13        0.16        0.37      0.15 o 
   5  -1  13        0.05        0.05      0.12 o 
   6  -1  13        0.47        0.37      0.63 o 
  -6   0  13        0.13        0.26      0.73 o 
  -5   0  13        0.61        0.68      0.79 o 
  -4   0  13        0.50        0.47      0.73 o 
  -3   0  13        9.86        8.61      1.00 o 
  -2   0  13        2.14        2.10      0.30 o 
  -1   0  13       27.00       29.13      0.69 o 
   0   0  13       19.96       19.28      0.54 o 
   1   0  13       13.17       15.52      0.56 o 
   2   0  13        0.09        0.13      0.15 o 
   3   0  13        0.58        0.52      0.14 o 
   4   0  13        0.79        0.99      0.21 o 
   5   0  13        0.03        0.03      0.09 o 
  -6   1  13        2.76        2.68      1.10 o 
  -5   1  13       10.33        6.14      4.72 o 
  -4   1  13        2.93        2.33      0.48 o 
  -3   1  13        0.13        0.03      0.07 o 
  -2   1  13        1.72        1.54      0.22 o 
  -1   1  13        4.13        3.94      0.24 o 
   0   1  13        2.23        2.77      0.21 o 
   1   1  13        0.02        0.06      0.12 o 
   2   1  13        0.07        0.03      0.20 o 
   3   1  13        0.00        0.06      0.18 o 
   4   1  13       31.80       29.24      0.80 o 
   5   1  13        0.12       -0.13      0.13 o 
  -6   2  13        0.11       -0.10      0.37 o 
  -5   2  13        6.36        7.44      0.66 o 
  -4   2  13       10.37        9.86      0.91 o 
  -3   2  13       57.41       56.95      1.59 o 
  -2   2  13       32.15       35.78      1.36 o 
  -1   2  13        0.73        0.28      0.27 o 
   0   2  13        0.54        0.49      0.29 o 
   1   2  13        0.52        0.33      0.29 o 
   2   2  13        0.10        0.13      0.16 o 
   3   2  13        1.82        1.64      0.37 o 
   4   2  13        3.94        2.67      0.47 o 
   5   2  13        0.44        0.46      0.28 o 
  -5   3  13        0.66        0.47      0.52 o 
  -4   3  13        0.73        1.01      0.41 o 
  -3   3  13        9.10        9.65      0.81 o 
  -2   3  13       52.36       57.92      1.67 o 
  -1   3  13        0.00        0.08      0.25 o 
   0   3  13        0.30        0.09      0.16 o 
   1   3  13        0.41        0.26      0.21 o 
   2   3  13        0.30        0.09      0.25 o 
   3   3  13        3.81        4.75      0.40 o 
   4   3  13        0.42        0.47      0.36 o 
  -4   4  13        0.39        0.10      0.68 o 
  -3   4  13        0.80        0.90      0.37 o 
  -2   4  13        0.02        0.04      0.38 o 
  -1   4  13        0.24       -0.08      0.43 o 
   0   4  13        8.32        8.63      0.62 o 
   1   4  13        1.53        2.04      0.32 o 
   2   4  13        1.20        1.62      0.37 o 
   3   4  13        1.34        1.40      0.27 o 
  -3   5  13        0.54        0.45      0.55 o 
  -2   5  13       16.48       18.83      1.07 o 
  -1   5  13        3.22        2.69      0.79 o 
   0   5  13        1.52        1.59      0.53 o 
   1   5  13        1.04        0.50      0.43 o 
  -1  -6  14        0.74        0.65      0.43 o 
   0  -6  14        0.03        0.33      0.29 o 
   1  -6  14        1.33        0.97      0.20 o 
   2  -6  14        3.52        3.20      0.24 o 
  -2  -5  14        0.20        0.50      0.26 o 
  -1  -5  14        1.75        2.38      0.34 o 
   0  -5  14        1.11        1.08      0.24 o 
   1  -5  14        4.07        4.26      0.23 o 
   2  -5  14        0.02        0.05      0.12 o 
   3  -5  14        1.20        1.05      0.17 o 
   4  -5  14        0.25        0.31      0.26 o 
  -4  -4  14        1.92        1.36      0.68 o 
  -3  -4  14        0.43        0.42      0.34 o 
  -2  -4  14        0.38        0.63      0.37 o 
  -1  -4  14        3.09        2.92      0.51 o 
   0  -4  14        3.43        3.01      0.29 o 
   1  -4  14        0.00        0.01      0.08 o 
   2  -4  14       10.42       11.81      0.39 o 
   3  -4  14        2.06        1.91      0.17 o 
   4  -4  14        3.29        3.78      0.42 o 
  -4  -3  14        2.23        2.74      0.43 o 
  -3  -3  14        0.19        0.37      0.73 o 
  -2  -3  14        1.76        1.52      0.52 o 
  -1  -3  14       26.01       21.99      1.68 o 
   0  -3  14       51.74       49.24      1.73 o 
   1  -3  14        0.01        0.05      0.42 o 
   2  -3  14        5.44        4.88      0.63 o 
   3  -3  14        0.07       -0.01      0.09 o 
   4  -3  14        0.23        0.21      0.16 o 
   5  -3  14        0.77        0.68      0.37 o 
  -5  -2  14        0.27        0.00      0.63 o 
  -4  -2  14        0.56        0.37      0.73 o 
  -3  -2  14        0.37       -0.05      0.52 o 
  -2  -2  14       22.02       17.85      1.05 o 
  -1  -2  14        0.08        0.10      0.63 o 
   0  -2  14       12.14       10.81      1.21 o 
   1  -2  14        0.85        0.94      0.15 o 
   2  -2  14        1.58        1.28      0.49 o 
   3  -2  14        2.36        2.66      0.45 o 
   4  -2  14        0.09        0.05      0.09 o 
   5  -2  14        0.34        0.47      0.52 o 
  -5  -1  14        0.19        0.00      0.58 o 
  -4  -1  14        2.72        1.31      0.89 o 
  -3  -1  14       13.21       12.81      1.00 o 
  -2  -1  14        4.08        1.57      1.68 o 
  -1  -1  14        8.33        7.78      0.50 o 
   0  -1  14        0.11        0.05      0.13 o 
   1  -1  14        0.00        0.05      0.12 o 
   2  -1  14        8.05        8.38      0.34 o 
   3  -1  14       12.65       13.23      0.53 o 
   4  -1  14        4.28        4.32      0.57 o 
   5  -1  14        0.48        0.94      0.37 o 
  -5   0  14        0.13        0.21      0.84 o 
  -4   0  14        2.00        2.36      0.68 o 
  -3   0  14        0.16        0.47      0.33 o 
  -2   0  14        8.01        7.84      0.45 o 
  -1   0  14        6.03        5.93      0.33 o 
   0   0  14        4.22        3.96      0.32 o 
   1   0  14       14.53       14.00      0.41 o 
   2   0  14        0.20        0.46      0.24 o 
   3   0  14        0.05        0.13      0.13 o 
   4   0  14       15.36       15.96      0.64 o 
   5   0  14        0.32        0.50      0.20 o 
  -5   1  14        0.23        0.79      0.52 o 
  -4   1  14        5.53        5.94      0.52 o 
  -3   1  14        8.26        7.60      0.42 o 
  -2   1  14        0.04        0.08      0.13 o 
  -1   1  14        2.27        2.73      0.27 o 
   0   1  14        4.24        3.59      0.31 o 
   1   1  14       36.66       36.10      1.02 o 
   2   1  14        1.34        1.57      0.23 o 
   3   1  14        0.12        0.20      0.19 o 
   4   1  14        0.25        0.27      0.27 o 
  -5   2  14        4.02        4.57      0.83 o 
  -4   2  14        0.80        1.21      0.61 o 
  -3   2  14        9.73        8.76      0.77 o 
  -2   2  14        2.93        3.05      0.79 o 
  -1   2  14        0.93        0.67      0.20 o 
   0   2  14        0.50        0.43      0.18 o 
   1   2  14        0.15        0.40      0.22 o 
   2   2  14        0.10        0.22      0.18 o 
   3   2  14        0.05        0.12      0.23 o 
   4   2  14        7.69        8.92      0.62 o 
  -4   3  14        0.32        0.42      0.37 o 
  -3   3  14        2.84        1.85      0.89 o 
  -2   3  14        0.25       -0.06      0.38 o 
  -1   3  14        0.02       -0.01      0.29 o 
   0   3  14        0.72        0.48      0.19 o 
   1   3  14        2.34        1.68      0.62 o 
   2   3  14        2.19        2.36      0.37 o 
   3   3  14        0.63        0.68      0.31 o 
  -3   4  14        0.01        0.02      0.33 o 
  -2   4  14        8.93        9.95      1.13 o 
  -1   4  14        1.46        1.63      0.57 o 
   0   4  14        0.15       -0.03      0.16 o 
   1   4  14        1.19        0.61      0.39 o 
   2   4  14        0.26        0.18      0.33 o 
  -1   5  14        4.25        3.15      0.69 o 
   0   5  14        0.33       -0.26      0.54 o 
  -1  -5  15        0.86        0.92      0.26 o 
   0  -5  15        2.35        2.66      0.47 o 
   1  -5  15        7.24        7.30      0.42 o 
   2  -5  15        0.10        0.06      0.13 o 
  -3  -4  15       14.40       18.57      0.82 o 
  -2  -4  15       12.42       12.32      0.93 o 
  -1  -4  15        0.00       -0.06      0.17 o 
   0  -4  15        5.60        6.48      0.43 o 
   1  -4  15        3.77        3.29      0.29 o 
   2  -4  15        0.42        0.07      0.16 o 
   3  -4  15        0.05        0.02      0.09 o 
  -4  -3  15        0.14        0.10      0.31 o 
  -3  -3  15        0.01        0.00      0.31 o 
  -2  -3  15        1.75        1.78      0.89 o 
  -1  -3  15        8.41        8.19      0.73 o 
   0  -3  15        0.01        0.00      0.31 o 
   1  -3  15       22.48       26.93      1.15 o 
   2  -3  15        0.62        0.52      0.42 o 
   3  -3  15        0.28        0.26      0.26 o 
  -4  -2  15        0.25        0.47      0.47 o 
  -3  -2  15        0.00        0.26      0.42 o 
  -2  -2  15        0.67        0.73      0.79 o 
  -1  -2  15        4.95        4.30      0.63 o 
   0  -2  15        4.29        6.82      0.79 o 
   1  -2  15       11.37       12.65      0.45 o 
   2  -2  15        0.06        0.10      0.14 o 
   3  -2  15        9.16        8.57      0.38 o 
   4  -2  15        0.32        0.49      0.16 o 
  -4  -1  15        0.03        0.10      0.42 o 
  -3  -1  15        9.68        8.77      1.42 o 
  -2  -1  15        1.11        2.31      0.68 o 
  -1  -1  15       45.68       46.20      5.02 o 
   0  -1  15       23.66       23.29      0.81 o 
   1  -1  15        2.82        2.67      0.30 o 
   2  -1  15        1.61        1.38      0.19 o 
   3  -1  15        0.21        0.36      0.13 o 
   4  -1  15        1.04        0.12      0.16 o 
  -4   0  15        1.35        2.15      1.21 o 
  -3   0  15       13.85       14.65      0.89 o 
  -2   0  15        1.22        1.06      0.16 o 
  -1   0  15        6.82        6.50      0.61 o 
   0   0  15        0.04        0.04      0.15 o 
   1   0  15        3.15        2.88      0.29 o 
   2   0  15        2.17        2.93      0.28 o 
   3   0  15        0.00       -0.03      0.15 o 
   4   0  15        0.37        0.17      0.17 o 
  -4   1  15        0.05        0.10      0.36 o 
  -3   1  15        0.20        0.18      0.30 o 
  -2   1  15        0.85        0.90      0.15 o 
  -1   1  15        0.29        0.16      0.19 o 
   0   1  15        0.28        0.32      0.23 o 
   1   1  15        0.12        0.16      0.17 o 
   2   1  15        5.92        6.71      0.40 o 
   3   1  15        0.03        0.27      0.30 o 
   4   1  15        0.54        0.12      0.22 o 
  -4   2  15        5.80        6.01      0.57 o 
  -3   2  15        0.98        0.29      0.35 o 
  -2   2  15        2.82        2.44      0.23 o 
  -1   2  15        3.73        3.38      0.28 o 
   0   2  15        0.00        0.02      0.21 o 
   1   2  15        2.27        1.56      0.34 o 
   2   2  15        0.08        0.06      0.17 o 
   3   2  15        0.86        0.54      0.29 o 
  -3   3  15        0.63        0.44      0.37 o 
  -2   3  15       28.17       30.80      1.51 o 
  -1   3  15        1.75        1.29      0.25 o 
   0   3  15        0.02       -0.03      0.23 o 
   1   3  15        0.01       -0.02      0.18 o 
   2   3  15        1.21        0.85      0.48 o 
  -2   4  15        0.94        0.75      0.54 o 
  -1   4  15        8.67        8.53      1.17 o 
   0   4  15        0.03        0.19      0.23 o 
  -1  -4  16        0.31        0.38      0.29 o 
   0  -4  16        0.00        0.02      0.19 o 
   1  -4  16        1.32        1.10      0.24 o 
   2  -4  16        0.96        0.97      0.19 o 
  -2  -3  16        0.03        0.16      0.42 o 
  -1  -3  16        0.43        0.63      0.79 o 
   0  -3  16       20.90       20.68      1.68 o 
   1  -3  16        1.81        1.15      0.79 o 
   2  -3  16        0.09        0.10      0.21 o 
   3  -3  16        0.87        0.89      0.37 o 
  -3  -2  16        1.57        1.36      1.00 o 
  -2  -2  16        0.88        1.10      0.52 o 
  -1  -2  16        1.34        1.73      1.05 o 
   0  -2  16       36.61       37.59      2.26 o 
   1  -2  16        7.26        6.23      0.43 o 
   2  -2  16        0.01       -0.05      0.16 o 
   3  -2  16        2.34        2.05      0.37 o 
  -3  -1  16        0.08        0.73      0.63 o 
  -2  -1  16        0.06        0.10      0.84 o 
  -1  -1  16        3.63        3.43      0.48 o 
   0  -1  16        0.02       -0.04      0.13 o 
   1  -1  16        0.89        0.94      0.22 o 
   2  -1  16        0.06        0.24      0.22 o 
   3  -1  16        0.11        0.05      0.19 o 
  -4   0  16        3.35        2.99      1.26 o 
  -3   0  16        0.15        0.58      0.37 o 
  -2   0  16        4.37        5.27      0.91 o 
  -1   0  16        0.00       -0.03      0.13 o 
   0   0  16        2.06        1.93      0.25 o 
   1   0  16        7.84        7.82      0.34 o 
   2   0  16        0.09        0.01      0.18 o 
   3   0  16        4.57        5.27      0.52 o 
  -3   1  16        1.16        1.45      0.54 o 
  -2   1  16        0.56        0.43      0.10 o 
  -1   1  16        0.07       -0.02      0.19 o 
   0   1  16        0.38        0.45      0.24 o 
   1   1  16        5.96        6.64      0.51 o 
   2   1  16        2.48        2.89      0.25 o 
   3   1  16        0.19        0.19      0.22 o 
  -3   2  16        2.22        2.25      0.58 o 
  -2   2  16        7.92        7.15      0.33 o 
  -1   2  16        0.36        0.23      0.24 o 
   0   2  16        1.29        1.23      0.29 o 
   1   2  16        3.01        2.85      0.28 o 
   2   2  16        2.71        2.53      0.27 o 
  -2   3  16        2.39        2.27      0.30 o 
  -1   3  16        0.04       -0.13      0.27 o 
   0   3  16        0.71        0.43      0.28 o 
  -1  -3  17        2.54        1.52      0.58 o 
   0  -3  17        0.30        0.31      0.47 o 
   1  -3  17        1.10        1.10      0.42 o 
  -2  -2  17        1.03        1.52      1.15 o 
  -1  -2  17        6.74        7.40      1.52 o 
   0  -2  17        6.20        6.56      0.79 o 
   1  -2  17        1.95        2.25      0.21 o 
   2  -2  17        5.27        4.94      0.43 o 
  -2  -1  17        1.38        1.15      0.58 o 
  -1  -1  17        0.23        0.23      0.40 o 
   0  -1  17        1.53        1.39      0.17 o 
   1  -1  17        1.38        1.09      0.24 o 
   2  -1  17        0.68        0.47      0.25 o 
  -2   0  17        7.93        8.69      0.72 o 
  -1   0  17        2.07        2.30      0.74 o 
   0   0  17        9.23        9.36      0.43 o 
   1   0  17        5.57        5.28      0.42 o 
   2   0  17        0.03        0.14      0.16 o 
  -2   1  17        6.19        6.24      0.63 o 
  -1   1  17        0.20        0.31      0.14 o 
   0   1  17        0.59        0.68      0.24 o 
   1   1  17        0.00        0.08      0.16 o 
                                                 
